# Supplementary material for: Platelet Derived Vesicles Enhance the TGF-beta Signaling Pathway of M1 Macrophage
Source: Front Endocrinol (Lausanne). 2022 Mar 18;13:868893. doi: 10.3389/fendo.2022.868893 (PMC8972998; doi:10.3389/fendo.2022.868893)
Supplement: Supplementary file 1 [file Table_1.xlsx]

## Sheet: Table 1
	w/0 CaCl2	w/0 CaCl2	w/0 CaCl2	w/ CaCl2	w/ CaCl2	w/ CaCl2
Platelet	694.444	708.148	742.963	1522.59	1397.41	1479.26
NEP	965.185	969.259	993.704	1611.85	1612.96	1635.19
