# Supplementary material for: Platelet Derived Vesicles Enhance the TGF-beta Signaling Pathway of M1 Macrophage
Source: Front Endocrinol (Lausanne). 2022 Mar 18;13:868893. doi: 10.3389/fendo.2022.868893 (PMC8972998; doi:10.3389/fendo.2022.868893)
Supplement: Supplementary file 2 [file Table_2.xlsx]

## Sheet: Sheet1
Gene	L1	L2	L3	L4	L5	L6	L7	N1	N2	N3	N4	N5	N6	N7
Lhx2	1219	727	748	1215	675	654	785	583	540	281	178	262	193	271
Clec10a	261	113	140	160	185	146	154	85	55	69	114	18	106	35
Alox12	122	128	84	285	18	96	49	39	42	82	49	30	56	61
Tmprss2	13	6	12	28	18	8	13	5	7	3	5	3	4	2
Lck	123	101	76	61	34	66	71	63	32	51	22	44	25	58
Pparg	182	95	72	141	62	66	75	65	47	50	29	60	28	33
Ccl3	34093	39392	30397	40461	64944	27420	38511	19636	19027	14730	15308	15567	16090	15811
Sec24b	6265	5390	5093	6679	5794	5380	6355	3514	3392	2464	2565	2497	2669	2679
Mxd1	17194	9975	12524	19226	13105	12717	15915	11232	10428	3548	3470	3402	3411	4532
Lsr	15	17	6	25	12	11	15	2	4	11	3	1	6	6
Tspan33	108	81	58	116	66	59	72	36	51	40	26	46	37	36
Rin2	17764	13071	12096	16826	12834	12946	15090	12340	11033	5795	5816	6162	6561	6159
Vsig2	3	10	13	7	4	10	4	2	3	4	2	4	3	3
Ccne1	264	204	155	305	188	228	317	177	154	110	77	110	83	135
Ranbp2	11076	10426	9945	10008	11050	10567	11644	5356	6632	6342	3650	4302	4840	6111
Etv3	5726	4777	4000	5355	3548	3950	5358	2955	3062	1891	1521	2155	1810	1795
Mrvi1	67	106	82	159	13	86	24	31	41	63	20	27	42	45
Agrp	7	6	4	5	2	5	15	1	6	3	3	3	1	3
Dqx1	9	14	23	9	8	21	20	4	4	11	9	3	12	13
6330409D20Rik	5	5	5	7	9	8	8	1	4	2	1	0	0	3
G0s2	139	89	177	240	60	173	85	86	95	76	36	56	41	125
Blk	6	14	7	13	1	10	7	3	1	10	2	4	2	2
Ceacam16	14	10	10	16	8	9	26	5	5	14	7	8	3	7
Dll1	179	140	157	212	162	154	178	97	87	92	54	45	59	133
Cd83	1699	1688	1064	1414	647	987	1019	484	491	428	161	609	214	380
Tubb1	36	36	45	92	4	63	23	14	14	23	4	12	12	11
Il10	4326	3194	3592	4771	7235	3456	4348	3578	3144	1075	958	943	732	1198
Sdc4	35871	29551	28219	36877	33398	28913	28541	20579	20285	14490	19670	16517	17631	12551
Cacnb4	16	7	7	8	2	2	7	0	1	2	2	0	3	2
Crlf3	4932	4310	3996	4953	3481	4236	3863	2773	2742	2293	1771	2130	2010	2115
Mafk	2555	2188	2075	2868	1829	1895	1979	1151	1184	1128	1018	811	1152	1205
Pmp22	1861	1410	1113	1628	1942	1108	1944	1320	1154	563	991	784	708	552
Il12rb2	19	28	7	19	13	21	27	7	12	11	3	18	5	11
Ikzf1	11576	9811	9055	11630	8990	9873	9965	6433	6188	4406	4418	4205	4893	4336
Ccl4	39634	29891	26650	39149	41973	25295	31871	17831	15492	9734	14175	10729	13260	11177
Slc17a8	6	9	8	7	4	7	14	3	5	2	5	2	4	5
Tmpo	3580	3234	3039	3172	2037	3177	3303	1905	1779	1938	1126	1781	1308	2048
Mtfr2	287	231	217	268	373	252	533	141	134	133	149	113	129	133
Sirt1	463	310	311	511	305	421	379	272	264	266	118	172	155	250
Peli1	7833	6368	6112	8812	7004	6518	6894	4067	3986	3182	2596	2919	3012	3021
Ddc	8	5	6	7	8	5	11	2	5	1	3	4	1	2
Mdm2	9470	8120	7101	9835	9343	7554	10109	6265	5812	3922	3068	4171	4064	4356
Rel	3837	3175	2931	3566	2679	2894	2810	1483	1716	1381	806	1181	1016	1391
Cpeb4	8260	8537	7018	8336	10026	7547	9789	4784	4728	3756	2493	3567	3133	3778
Havcr2	85	80	74	92	104	63	149	54	54	20	35	30	40	46
Cmpk2	173018	142320	130597	166360	140342	132267	178437	96856	84895	49000	47325	57795	58494	57397
Rsad2	305549	245206	231987	292084	256624	249216	299417	191555	169649	91395	80547	93115	102222	105849
Adap2	5446	4203	3932	4346	3108	3648	4391	2592	2698	2129	1802	1967	2022	1953
Slc6a4	101	110	91	196	50	97	42	47	69	68	38	40	46	40
Tshr	2	3	3	8	2	4	4	0	0	0	0	0	3	3
Degs2	81	98	74	71	41	65	108	39	49	44	21	18	46	53
Edn1	3071	2932	1984	2886	4243	1649	3457	1113	1154	876	766	1057	752	767
Serpinb9b	21	31	17	15	17	5	30	8	4	12	10	13	16	9
Mctp1	252	254	233	209	299	218	368	142	142	111	137	116	114	119
F2rl2	81	105	68	127	15	84	30	35	31	58	13	36	40	58
Plk2	2962	2552	1947	3029	2222	1985	3665	1505	1467	1319	1158	1530	1244	1936
Dusp13	7	4	4	5	2	4	5	0	3	1	3	0	2	3
Plau	1387	1260	793	1112	465	827	1175	581	493	482	349	746	496	593
Rnase6	60	43	20	85	20	39	34	19	31	19	8	33	13	32
Arhgef3	3001	2575	2458	2831	2271	2580	2815	1530	1468	1176	1132	1242	1268	1336
Kpna3	9985	11140	8387	9482	8942	9059	11518	5634	6048	4929	2480	4759	3602	4986
Amer2	10	4	6	10	6	3	9	3	6	6	1	3	3	2
Chrna2	20	19	16	10	12	10	20	7	7	4	6	12	9	6
Rcbtb2	453	369	321	462	417	387	580	299	260	185	191	157	175	277
Cmbl	15	12	10	18	11	17	10	2	2	4	11	6	2	2
Deptor	40	30	24	21	39	36	58	20	20	8	9	14	12	15
Prm1	13	8	13	28	11	11	11	11	9	7	4	4	4	13
Ly6g	14	17	32	23	23	22	20	12	12	10	3	10	12	18
Retnlg	99	42	95	126	35	92	90	57	26	23	10	10	5	22
St6gal1	138	73	94	145	98	102	119	57	50	30	32	21	27	30
Slc15a2	132	67	121	143	13	41	64	32	17	51	3	25	33	76
Cd86	2907	1885	1804	3395	994	2089	1338	1317	1428	949	659	845	804	1246
Noct	1720	1632	1655	1837	2624	1735	2224	1475	1598	1112	700	747	748	889
Il15ra	3683	3028	2925	3520	2529	2853	2967	1874	2088	1537	946	1069	1252	1590
Mx2	8874	8198	7879	8378	6918	7137	8877	4971	4852	3711	3339	3563	4347	4395
Chd1	3000	3122	2643	3053	2445	2749	2722	1651	1770	1608	1103	1368	1286	1819
Gnal	11	10	9	18	6	8	16	3	4	3	4	6	8	5
Tnfrsf25	4	11	11	2	4	9	1	2	2	3	0	1	1	7
Il33	32	29	29	60	20	23	30	21	17	5	6	6	8	13
Hhex	103	47	19	63	59	38	82	11	32	31	22	26	25	30
Sectm1a	125	32	58	92	26	42	71	66	29	4	3	15	16	21
Il23a	9	9	5	8	9	14	3	8	3	7	1	3	2	4
Nptx1	11	14	10	11	9	9	41	2	0	2	8	12	4	9
Il6	1868	2701	2137	1954	3049	1794	1736	677	837	993	600	748	677	1384
Pikfyve	1830	1747	1448	1768	1541	1629	1879	879	1016	1053	704	824	928	1054
Cd28	11	8	5	14	26	6	24	4	3	9	2	4	4	10
Cdk15	3	6	2	4	4	8	7	3	2	1	3	3	1	1
Ptpn18	33	21	20	28	18	25	45	13	19	11	17	23	11	6
Col19a1	39	21	44	40	76	35	61	18	18	12	17	25	23	17
Cyp27a1	229	166	185	181	136	155	181	108	103	61	88	86	96	67
Rgs18	165	180	145	230	123	235	146	74	116	148	37	82	60	94
Rgs1	3637	1558	1057	3731	761	1036	2067	554	512	221	92	338	168	234
Rgs2	969	806	480	767	307	451	931	254	212	123	95	183	149	141
Fam129a	2959	2467	2093	3134	2334	2321	3254	1560	1666	1399	942	1644	1057	1421
Spta1	51	27	27	36	5	36	29	10	20	10	7	7	1	6
F5	141	174	220	319	55	263	81	103	80	143	63	67	73	149
Sele	34	61	40	40	22	29	26	13	17	9	17	14	19	27
Atf3	10778	9501	7721	10127	9530	7982	11344	6131	5444	3354	4693	5330	5316	3842
Mcm10	319	289	250	293	425	252	553	195	209	153	122	136	126	188
Tnfsf4	280	171	133	219	179	115	229	132	99	47	90	45	65	67
Kif5c	185	120	125	193	73	99	143	91	95	39	27	46	36	72
Prkcq	45	39	39	64	12	34	25	23	30	34	6	11	7	31
Mastl	138	121	141	116	224	155	313	106	97	105	42	46	48	132
Spaca9	9	13	9	7	7	4	15	4	1	2	4	5	9	2
Gca	1445	1507	1187	1321	1052	1387	1800	828	950	770	379	820	557	782
Ifih1	36151	34546	30381	33931	24999	32369	34153	18746	18800	15629	9531	14195	12646	16587
Neb	51	37	28	43	29	48	33	12	29	26	13	21	19	31
Dhrs9	246	263	177	218	178	174	455	201	124	73	115	138	113	114
Prrg4	47	29	35	30	42	39	75	42	28	25	10	15	19	19
Fam209	6	11	5	6	6	8	2	0	1	1	4	2	2	8
Bcar3	443	399	325	462	350	371	583	319	338	188	165	175	194	180
Tgs1	1710	1451	1323	1433	1395	1362	1738	955	985	940	560	680	761	913
Nr4a3	183	126	91	152	101	111	104	57	59	45	18	17	32	43
Tnfsf8	118	61	60	171	68	68	106	52	42	7	18	19	24	22
Prkaa2	7	4	21	19	11	12	15	3	4	10	6	2	7	9
Angptl3	7	12	14	6	8	4	13	5	8	4	3	4	2	7
Mycl	228	275	227	384	240	273	254	120	133	101	52	67	64	109
Zbtb8a	84	76	65	75	58	50	72	40	45	36	26	29	31	47
Rhoh	538	347	318	518	194	314	476	178	156	120	127	148	157	165
Stap1	1315	1211	826	1221	1419	943	1871	612	806	549	461	984	632	525
Gbp9	11186	7557	8362	9623	4241	9160	7594	6736	6591	3886	1821	2784	2707	4848
Abcg3	9	26	18	28	6	24	19	8	5	3	6	9	5	13
Ppbp	661	774	650	1529	236	948	269	353	349	525	218	209	357	473
Slc46a3	51	39	54	50	49	33	69	26	20	30	22	23	34	24
Pax4	10	2	1	10	5	2	0	1	3	1	1	0	0	0
Plxna4	68	100	74	107	62	65	113	44	39	59	41	38	50	52
Nt5c3	6426	5647	5055	7017	5189	5521	6301	3608	3559	2680	1701	2520	2508	3240
Tra2a	4550	4348	4188	4035	4256	4207	4783	2851	2802	2461	1701	1965	1890	2566
Epha1	16	24	11	10	8	11	12	4	5	9	2	9	11	11
Hpgds	1189	935	838	1036	1104	849	1313	634	718	519	351	473	490	409
Rab19	119	55	62	98	55	49	129	46	40	22	27	32	33	51
Gp9	27	41	29	96	9	45	13	18	14	38	13	10	26	16
Tuba8	112	86	168	185	33	155	51	88	92	80	33	27	32	69
Clec4b1	22	14	6	7	6	10	13	2	7	6	6	7	1	5
Klrk1	353	280	197	366	82	240	186	166	153	86	38	74	47	117
Cd69	19227	15661	13734	17271	9040	13956	14536	7788	7195	3901	2051	3706	3762	5618
Clec1b	39	78	41	98	16	81	29	23	17	52	11	19	22	34
Mtmr14	3666	3376	2640	3453	3423	2869	3680	2072	2108	1490	1708	2085	1816	1440
Slco2b1	48	23	25	78	8	42	20	11	19	7	2	7	6	4
Chp2	5	0	9	5	3	4	1	0	0	1	2	2	0	0
Syt8	6	13	12	10	6	11	19	9	6	6	1	2	6	10
Syp	15	11	11	14	20	14	16	12	15	4	8	5	9	3
Mtcp1	137	128	117	130	74	126	143	70	80	68	38	59	30	64
Stard8	2382	1422	1509	2200	1414	1562	1827	1394	1337	642	775	766	857	654
Itgb1bp2	6	3	10	5	9	8	9	3	8	1	4	2	3	3
Arhgap6	155	226	109	145	65	126	160	52	51	66	48	69	84	117
Bmx	6	3	3	6	5	1	5	1	0	2	0	1	0	5
Plxnb3	22	22	25	29	25	14	28	8	10	3	14	6	7	6
Hpgd	75	163	154	151	71	159	50	44	40	125	35	67	20	128
Il15	5867	4614	3615	5861	4085	4180	4708	3480	2869	1547	1006	1530	1292	1620
Cdyl2	527	463	418	531	293	392	444	244	216	203	173	216	157	198
Pgr	15	7	15	29	7	23	12	4	5	9	5	4	3	8
Dpep3	10	10	3	9	7	5	10	2	6	3	1	3	4	1
Cadm1	754	760	500	766	663	424	1008	302	263	207	294	421	276	236
Phip	4334	3955	3876	3822	2970	4195	4648	2093	2596	2429	1277	1690	1678	2474
Armc8	1584	1524	1316	1678	1472	1421	1790	853	814	687	566	796	685	755
Ptgs2	17946	22822	16583	18942	42021	16349	25030	8411	9007	7121	4646	7540	4522	6780
Csrnp1	2156	1496	1588	2507	1527	1415	1553	864	999	778	866	619	803	786
Resf1	4843	4242	4183	4616	4430	4478	4733	2754	3624	2655	1498	1670	1968	2537
Abtb2	2213	1762	1558	2392	1468	1521	1444	1001	1087	795	883	658	736	776
Map2k4	3368	2534	2461	3336	2277	2486	2947	2092	1842	1394	1203	1399	1328	1477
Tagap	1596	1257	1364	1676	744	1243	1421	540	621	594	574	587	797	797
Asprv1	162	110	218	234	87	235	133	75	107	62	19	55	26	101
Tasor2	1771	1813	1748	1690	1291	1738	1714	613	768	1116	421	546	641	1100
Ppargc1b	74	79	55	82	25	53	76	25	17	23	21	25	28	17
Cd226	46	55	59	140	9	86	24	17	30	54	12	22	21	36
Zdhhc14	46	53	34	60	58	56	35	24	18	17	14	23	14	22
Gbp8	57	51	45	51	18	42	41	23	23	35	3	17	8	55
Ifit1	65176	54648	54697	66427	57870	56819	65088	43684	37242	27003	24488	24828	30743	35210
Tut4	845	703	923	1033	1036	933	986	590	672	546	279	365	341	684
Tiparp	3811	3358	3122	3690	3157	3053	3298	1727	1734	1506	1010	1382	1308	1812
1700006J14Rik	4	2	2	3	1	2	6	0	0	0	0	2	1	2
Dusp5	520	370	382	587	319	427	452	314	329	220	203	203	165	229
Cxcl10	107824	92607	91151	118222	93194	89279	96741	72873	64272	49660	42427	37582	51767	62018
Ly6g6f	19	25	7	26	7	24	8	6	6	13	4	3	5	11
Kcnh4	155	116	115	149	79	100	116	48	71	67	45	24	54	42
Ccl7	24852	18925	18734	27764	35289	18633	36465	29660	21782	9143	8680	9107	8131	14517
Ccr3	306	202	161	367	227	231	264	162	120	101	79	94	71	111
Tnni3	15	13	16	13	8	11	32	8	7	8	8	16	3	8
Arhgap26	345	274	309	379	244	295	191	155	180	154	143	150	144	197
Stag3	13	9	20	15	6	23	22	3	2	15	5	5	4	7
Tmem71	93	54	67	97	62	69	117	61	52	48	31	39	32	48
Sstr4	6	7	7	11	2	13	4	5	4	2	0	2	5	1
Pacrg	8	20	6	12	9	4	20	8	2	3	1	8	8	7
Zfyve28	22	24	16	23	25	23	26	7	15	7	5	16	7	10
4932438A13Rik	4584	4653	4228	4144	4646	4439	5402	2625	3330	2933	1766	1928	2178	2565
Htra4	190	79	145	174	55	102	113	31	53	36	59	44	57	33
Arid5a	2679	2223	2242	2484	1506	1913	1896	1175	1129	1112	1009	951	1163	1232
Ppm1k	1552	1235	1290	1583	1159	1297	1509	664	624	453	254	395	389	619
Aim2	2355	2194	1932	2168	2064	2048	2755	1283	1353	1111	762	956	1107	1235
Bank1	8	14	19	16	10	20	16	3	15	12	2	7	4	8
Igsf9	324	291	186	349	328	184	641	139	168	86	67	120	100	71
Socs1	3172	2801	3126	3941	2694	2383	2288	1208	1430	1336	1398	1110	1609	1486
Pcp4l1	148	137	83	117	94	73	199	98	45	16	52	119	37	37
Socs7	1356	1266	1162	1170	1060	1093	1149	691	746	575	558	603	597	665
Gdf15	404	349	285	504	558	373	356	249	230	184	247	194	150	178
Dock10	6740	6866	5257	6840	6465	5852	7288	4632	5451	3323	1308	2543	1716	3054
Zcchc2	5742	3937	4255	5391	3486	4315	4468	2880	2860	2497	2090	2246	2469	2573
Arhgap18	347	181	176	414	246	225	309	129	148	90	24	91	61	108
Tnfsf10	6167	4602	4551	5867	4241	4954	5838	3871	3771	1875	1282	1607	1689	2160
Neil3	70	63	93	69	35	115	78	44	61	58	22	26	29	42
Zup1	3584	3148	3001	3386	2984	3181	3477	1881	2245	1776	1055	1268	1425	1787
Cpeb3	399	373	347	360	475	364	467	289	262	166	162	133	183	186
Ncoa7	2752	2233	2107	2617	2351	2266	2699	1627	1590	1325	893	1060	1128	1586
Gabbr2	12	25	11	9	1	10	4	4	1	1	4	7	4	4
Zfp800	3869	3108	3023	3402	2947	3473	3687	1603	1873	1516	992	1187	1352	1364
4932438H23Rik	4	7	3	5	3	4	11	3	2	4	0	1	3	1
Olfr56	2448	2187	2103	2027	2494	2214	4255	1766	1476	1249	1006	1418	1178	1736
Reps2	156	178	122	137	247	169	238	99	95	58	33	43	39	44
Gm11992	24	12	29	18	9	28	18	15	19	5	2	6	7	13
Wwp1	962	837	662	866	950	713	1204	477	520	456	329	454	378	523
Ripk2	2600	2612	2246	2597	2209	2521	2538	1406	1425	1418	848	991	984	1415
Irf8	17576	11284	10245	14603	5718	9686	10150	5992	5992	3434	3940	3757	4066	3436
Ptchd1	59	24	16	7	23	10	36	4	11	6	3	14	2	10
Klf8	436	360	258	383	396	243	510	149	125	90	55	93	63	81
Oasl1	31743	19414	21169	35957	17462	22585	24782	18992	16890	11654	10362	13919	12002	11379
Macc1	28	33	20	17	33	24	23	9	10	13	12	7	8	8
Ifi209	35463	27684	26678	35258	26415	30713	31574	20928	25435	18118	9860	14192	13711	16817
6530409C15Rik	120	111	131	125	99	100	115	59	68	55	43	44	69	53
Otud1	959	577	607	956	561	644	912	405	431	176	155	179	175	186
Zfp536	22	11	5	11	5	10	11	2	6	1	3	0	2	5
Ccrl2	10135	7759	7339	10684	9962	7569	8731	6029	4982	3029	3813	3940	3779	3844
Apol7c	56	311	124	59	63	135	77	22	45	82	33	74	33	61
Phlpp1	1900	1521	1294	1701	1341	1147	1639	956	909	534	349	735	431	574
Tent5c	789	523	473	733	338	489	676	424	318	190	196	270	256	280
Il27	6813	5244	4336	5953	4994	3964	5106	1694	1723	1432	1198	1335	1293	1527
Cenpe	573	593	700	638	822	825	1104	282	456	642	169	231	219	685
Hcrt	18	14	4	11	1	22	15	4	4	6	9	4	3	2
Mtus1	1547	1221	1020	1791	1074	1042	1529	1013	1133	435	242	484	268	581
Henmt1	4	4	12	6	5	8	9	4	2	4	4	3	4	1
Ifit2	160535	117131	112733	149371	115369	123145	142028	94760	90474	48549	31186	44593	45726	56314
Calhm6	7570	5387	4507	7084	3362	4241	4065	3381	3324	2134	1125	1965	1422	1846
4931422A03Rik	22	27	36	27	12	34	34	13	24	20	12	12	12	8
Gm11223	58	61	58	51	79	35	81	22	33	27	28	44	25	33
Olfr231	8	5	3	5	0	2	1	1	2	0	0	0	0	1
Cox17	96	91	73	90	69	93	82	41	47	67	31	36	42	67
Arl4a	482	317	297	429	248	305	394	192	168	144	83	130	113	173
Olfr1396	5	5	3	6	3	3	2	0	1	2	2	0	2	0
Arid4a	2141	2037	1864	2186	1819	1932	1972	1182	1345	1140	633	951	949	1179
Entpd1	1038	770	716	1003	660	781	822	669	574	347	414	375	436	402
Olfr1417	27	12	26	27	19	22	26	6	14	5	3	5	1	6
Jaml	55	27	34	64	20	58	31	32	39	22	13	14	10	26
Gm6377	2410	1813	1287	2198	2525	1437	1592	1257	1386	789	460	864	415	582
Ifnb1	24	24	8	57	27	6	12	9	21	3	1	1	3	3
Gm12185	303	257	248	339	161	308	271	183	179	174	68	104	104	207
Pls1	44	36	30	57	9	44	16	15	10	27	7	8	4	28
Nlrp10	38	31	22	24	22	25	31	15	14	5	6	13	5	6
Plekhf2	3756	3165	2847	3428	2464	2864	3364	2239	1912	1495	1389	1629	1535	1780
Agmo	10	13	21	17	21	18	13	13	11	8	8	5	5	12
Armcx6	233	129	106	212	78	119	131	115	105	48	45	73	44	72
Tnfsf15	1641	1265	1258	2006	786	1164	1229	335	342	308	308	356	383	457
Mmp13	55593	34619	38822	56905	39129	45250	47224	30174	31105	17132	20197	14993	19397	23827
Gp1ba	60	95	54	151	13	66	20	23	24	53	27	13	36	38
Gprc5c	66	60	53	75	35	58	35	29	38	37	22	26	20	32
Apon	4	7	7	5	9	5	3	5	2	3	2	3	0	2
Tlr11	9	10	9	7	5	15	15	4	5	3	4	3	3	10
Prdm9	48	55	75	71	46	57	73	25	45	35	21	26	16	44
C130026I21Rik	71	55	86	106	73	71	83	36	31	47	31	39	47	41
Dlg2	17	28	16	31	6	31	11	14	9	12	5	7	11	20
Creb5	2209	1586	1543	2219	1711	1734	2032	1219	1314	743	672	628	765	791
Nrgn	110	112	85	228	18	111	23	27	27	69	19	14	40	38
Gm4759	29	39	21	51	5	21	17	14	7	22	3	3	5	20
Smagp	222	131	138	211	77	140	116	86	85	65	49	57	56	58
Dpep2	17	13	4	4	14	13	10	6	3	3	2	4	3	2
Iigp1	24269	15909	19481	22919	11794	23301	20531	16073	14501	10044	4384	5103	6264	13112
A630012P03Rik	206	73	79	252	44	116	89	134	102	55	25	31	29	56
Zfp459	40	4	12	28	13	13	13	12	11	5	5	1	2	9
Unc80	11	14	10	28	6	6	8	3	8	9	2	3	1	4
Med12l	131	80	74	94	60	81	75	91	73	55	28	28	20	37
Tmem140	293	244	231	333	161	243	280	159	165	107	87	93	109	115
Cacnb2	61	29	37	66	33	40	44	11	17	14	5	1	12	11
0610039K10Rik	7	7	4	9	2	2	5	2	2	1	4	2	0	3
Calcrl	4706	5090	4099	4575	7445	4478	6775	3202	3237	2526	2438	2912	2503	2116
Kcnh7	99	96	107	88	68	108	120	37	63	73	26	39	35	51
Fcrl1	73	41	25	66	20	65	50	29	33	15	24	16	21	16
Intu	48	50	37	78	47	50	57	34	17	18	27	26	18	28
Olfr920	8	20	19	23	13	16	36	11	9	15	6	5	9	10
Maml3	55	69	55	64	39	65	56	21	26	40	24	24	26	52
Gm7582	6	12	12	13	7	7	18	7	8	6	2	5	1	6
Glrp1	49	49	43	59	43	67	62	34	39	36	14	15	19	36
Serpinb2	2492	1721	1708	2719	3966	2135	1444	1446	1612	1054	1263	696	1288	850
4930512M02Rik	4	12	7	3	4	9	3	5	3	2	2	4	1	2
Gm8995	30607	28698	26566	29213	30441	28345	31494	15496	20299	16680	8783	11172	11371	14198
Syne2	556	660	553	623	440	560	531	249	214	281	141	192	161	306
Crem	403	276	264	368	249	283	334	222	205	145	123	143	138	185
Paqr9	34	46	47	68	10	43	16	12	15	15	12	13	4	30
Mir222	9	29	13	4	10	11	8	1	2	7	4	3	7	4
Gm25973	8	4	5	2	1	7	2	0	1	2	0	4	0	1
Gm26110	16	10	10	6	7	10	15	1	9	3	3	2	5	8
2510046G10Rik	8	15	10	6	17	13	41	2	7	5	7	2	11	6
Serpina3f	1596	1381	1330	1298	502	1228	1108	769	717	612	337	613	548	1106
Mthfs	43	44	47	47	42	48	69	19	32	32	16	30	23	31
Ankdd1a	13	17	10	10	7	6	26	5	2	6	4	12	8	2
Tnfsf18	6	4	2	5	5	9	18	3	2	4	1	4	1	1
Klra3	35	10	13	21	4	7	24	7	13	11	5	10	4	5
Lrch1	3468	2881	2601	3341	2694	2630	2844	1574	1532	1167	1020	1050	1155	1320
Hist1h4m	4	8	7	8	0	4	5	1	0	1	2	0	4	3
Slfn9	5257	4717	5132	5560	5207	5509	5581	3459	4187	3361	1522	2032	2224	3798
9930111J21Rik2	2802	2228	2282	2318	1999	2355	2593	1313	1704	1393	553	789	782	1264
9930111J21Rik1	510	394	431	443	344	440	431	243	349	210	88	129	131	201
Hba-a1	3	11	7	36	5	17	2	4	5	2	6	1	6	2
Sp140	4477	3490	3358	4188	3585	3676	4171	2898	2560	1774	1608	1788	1877	1978
Ifi214	1353	703	700	1205	447	842	653	581	709	401	157	248	272	435
Fcrl6	6	4	4	9	0	9	6	0	1	2	1	0	3	3
Etnk2	14	12	11	21	8	11	18	10	12	5	6	0	6	4
Cecr2	23	26	21	49	2	26	12	7	3	26	1	5	9	20
Setdb2	2586	2207	2045	2524	2349	2098	2388	1408	1412	1145	746	865	951	1223
Klrg2	34	47	29	44	45	34	31	33	18	17	17	11	7	11
A530040E14Rik	695	403	403	713	446	547	687	539	330	250	205	283	272	214
G530011O06Rik	1122	1314	1437	2900	751	1277	2110	559	1255	381	558	402	900	1014
Noxred1	15	19	12	8	7	10	22	10	10	5	4	4	4	4
Oip5	49	45	51	46	68	55	102	33	38	23	20	33	22	42
Gm12000	36	23	29	16	15	33	27	4	13	18	6	7	7	14
Dnmt3aos	10	16	7	4	2	1	3	2	0	4	1	5	2	0
Gm6034	38	29	17	21	16	31	27	15	21	8	13	3	17	17
Ifi207	15013	11942	10888	14281	12158	12148	13145	9158	10204	6688	5346	5838	6393	6618
Gm10553	5	1	0	6	4	2	4	0	1	0	2	0	0	0
Gm1966	3315	1431	2391	4183	1361	3145	2250	1925	2310	1378	340	559	386	1226
Gm10634	3	6	3	5	3	4	2	0	1	2	0	0	2	1
Tnfaip8l3	69	86	75	75	59	65	116	34	36	37	20	26	21	55
Fat3	33	52	36	44	13	41	125	27	21	31	20	19	18	43
Tldc2	8	12	12	11	13	13	14	6	9	5	0	4	4	3
Sptbn5	14	13	27	25	14	16	18	5	14	5	3	10	10	6
Mir674	9	11	9	13	9	6	6	2	1	3	1	1	3	3
Igkv17-121	3	3	1	4	2	5	2	0	0	0	2	0	0	0
Psme2b	31	27	27	19	36	30	28	11	14	12	6	9	9	14
Gm20900	19	8	17	17	1	12	9	6	9	5	5	3	5	4
Raet1d	51	15	23	36	33	28	89	23	17	13	16	18	25	28
Plekhn1	2021	1566	1520	1981	1589	1414	2284	1127	1315	895	752	958	1050	804
Trim30c	6457	4207	4095	6908	4429	4426	4594	3391	3298	1708	1247	1382	1274	1769
Prkcg	10	4	10	8	13	5	29	1	2	6	1	3	8	3
Gm14010	7	9	8	25	9	7	6	6	5	8	8	1	2	3
Gm3086	15	11	20	15	12	10	13	7	2	4	4	0	4	7
Gm8818	4	7	1	6	17	5	12	2	1	1	2	0	2	1
Clec7a	1685	1654	1194	1787	434	1292	1172	512	419	788	491	840	835	1293
Rab9	1147	913	850	1172	945	937	1141	709	637	478	421	474	469	571
Ifit1bl1	10398	5425	6379	15104	5553	6776	9118	8040	7499	2306	1823	2333	2654	3811
Gbp4	5137	2447	3279	4695	1373	3715	2772	2562	2688	1408	618	838	837	2027
Tm4sf19	158	167	80	116	118	77	204	122	72	46	46	94	64	51
Gm17193	79	66	66	64	33	82	95	21	30	38	16	18	20	33
Ulbp1	126	83	114	145	100	118	161	72	61	63	42	70	69	57
3110001I22Rik	200	139	155	145	175	149	178	98	89	89	78	72	79	93
Mir466i	3	2	4	2	3	9	3	0	0	3	1	1	0	0
C920021L13Rik	15	11	20	21	15	20	18	12	10	8	5	10	7	12
Gm8250	14	6	11	10	10	14	10	3	8	8	4	4	6	6
Gm15497	9	3	2	2	2	2	1	0	0	0	2	1	0	0
Gm15694	7	10	7	8	16	11	10	4	1	3	5	8	12	4
Gm15821	15	19	25	14	16	18	9	7	5	8	6	2	3	7
Gm13590	3	4	5	3	2	3	2	0	0	1	1	1	2	0
Gm15223	7	3	4	2	8	2	5	2	2	1	0	1	1	2
Gm15789	7	6	10	6	6	11	11	6	3	9	1	3	2	6
Gm15754	15	11	10	6	10	3	5	3	4	1	1	2	6	4
Gm11839	9	6	3	10	10	7	15	3	1	5	3	2	10	0
Gm14086	63	28	15	56	34	32	78	11	24	5	6	5	7	5
Gm13400	18	22	15	8	15	23	12	4	7	14	10	4	8	8
Gm12036	14	7	7	11	9	5	12	7	4	6	2	3	6	5
Tpt1-ps6	5	10	5	8	4	15	13	7	5	2	1	1	5	3
4930533B01Rik	3	6	5	5	4	6	9	0	2	0	2	2	0	4
Gm14226	0	3	5	0	4	3	5	0	0	1	1	0	1	0
Gm15356	15	11	9	18	9	12	6	6	5	15	1	3	5	9
D330050G23Rik	49	20	39	18	14	12	32	11	9	13	9	14	12	6
Gm15478	6	5	4	3	8	10	5	2	3	4	3	5	2	1
Gm16234	6	9	9	5	3	6	4	2	1	2	2	1	2	5
Gm15229	4	5	5	10	4	10	8	1	1	1	1	1	0	2
Tnfsf13os	6	6	2	2	6	2	8	0	1	2	3	1	1	0
Gm15601	65	68	67	62	16	42	69	21	25	37	14	20	31	52
Gm5970	522	386	441	514	288	401	471	210	209	180	88	80	131	136
Gm13391	10	3	2	7	2	7	7	1	5	1	2	2	2	1
A330040F15Rik	155	63	73	109	54	92	121	56	44	32	36	30	31	40
Tmcc3os	10	13	12	12	3	12	10	1	4	9	3	1	1	4
Gm11626	4	1	9	8	12	4	3	3	2	1	1	0	3	1
Adap2os	526	356	353	398	299	351	402	178	241	195	154	148	158	173
Gm15856	8	11	6	7	4	3	5	4	6	3	3	1	1	3
Gm15247	41	48	60	52	43	39	53	37	44	14	18	4	35	24
Gm11216	76	65	45	160	58	60	99	75	94	20	14	21	19	37
E130102H24Rik	112	79	79	86	51	73	78	41	56	43	21	24	28	52
Gm11739	28	15	24	20	12	20	21	10	15	9	7	9	12	9
4930512H18Rik	53	29	52	67	28	49	31	34	24	23	20	17	14	33
Scpep1os	5	4	3	2	5	8	9	0	2	1	2	2	4	2
4930404I05Rik	10	9	11	17	12	11	7	1	3	10	2	5	8	9
Gm16235	7	10	6	14	9	7	10	0	2	10	5	5	5	4
4930506C21Rik	8	3	2	6	4	10	6	1	6	2	1	2	3	0
2900089D17Rik	83	56	71	53	52	60	76	20	32	39	35	35	38	34
Gm13584	11	3	2	8	4	6	3	4	1	0	0	0	0	0
Gm16174	26	18	28	20	20	24	13	13	14	13	5	6	14	16
Gm23468	3	3	2	9	0	1	4	2	0	1	0	1	0	1
Gm24060	6	12	8	5	2	16	16	7	2	8	3	3	5	3
Mir1943	5	16	9	6	3	9	9	2	3	5	0	1	6	2
Gm24358	2	8	4	4	5	4	3	1	2	3	0	2	2	1
Rasgef1b	3264	3230	2013	3141	2125	2345	2972	1891	1810	1265	1028	1951	1171	1204
A530032D15Rik	191	85	95	236	103	103	150	88	80	53	53	60	51	82
Etohd2	145	112	160	143	118	127	164	51	71	58	46	42	58	79
Gm8113	21	16	20	21	20	30	20	3	6	10	5	8	11	24
Gm16318	4	5	5	2	7	1	0	2	0	0	0	0	1	0
Gm2389	7	1	12	8	7	7	19	3	6	9	2	3	2	3
E430024P14Rik	29	22	35	16	18	24	20	8	14	9	9	10	16	17
Gm16094	109	83	71	89	89	103	143	59	41	35	27	27	28	49
Pou3f1	1401	477	533	1745	370	620	618	419	420	141	95	129	79	152
Gm16161	49	49	42	33	21	27	34	17	15	15	11	14	18	25
Ifi203-ps	1821	1303	1445	1476	1334	1565	1880	809	1081	809	378	409	626	668
Gm17017	93	70	89	104	76	65	91	19	40	25	13	17	24	30
Gm16028	4	2	10	7	6	5	4	1	0	0	1	1	0	1
Gm17160	9	10	7	7	11	4	12	3	0	1	0	2	1	2
Olfr111	28	51	31	25	8	18	63	2	0	10	8	12	10	8
Gm17147	33	19	24	11	11	16	20	2	12	11	3	7	12	4
Phf11c	629	540	626	629	453	632	709	387	367	330	195	204	281	377
Gm17133	15	5	4	17	8	10	11	5	7	7	4	3	4	5
Gm14569	14	14	15	9	4	11	15	3	5	2	0	4	3	0
1700099I09Rik	14	18	7	4	5	6	11	2	4	0	0	2	3	6
Gm7030	7	5	7	7	4	2	8	2	6	1	3	1	4	1
Gm20519	64	45	52	35	32	37	56	17	25	36	21	18	16	36
Prps1l1	1	2	0	5	1	5	6	1	0	0	0	0	0	2
Gm20394	12	6	3	6	4	3	2	1	2	2	0	0	0	0
Nlrp1c-ps	29	23	31	18	11	22	18	12	13	21	4	5	15	9
Serpinb10	37	34	39	59	11	39	22	14	22	36	12	17	8	26
Gm25026	21	13	23	10	9	9	19	10	7	4	5	7	15	2
Gm22933	12	12	13	10	1	20	14	2	6	9	1	4	5	3
Mrgpra2a	10	6	8	14	3	16	17	6	8	0	1	5	4	10
Gm2237	12	8	23	17	11	24	10	6	5	11	4	8	6	14
Igkv3-2	0	5	4	3	1	13	0	0	1	1	0	0	1	0
Gm8221	0	8	3	2	10	7	6	1	3	0	0	3	1	1
Gm21182	2	4	1	3	6	0	2	0	1	1	1	0	1	0
AC133103.6	9	3	3	13	6	4	4	1	3	0	1	4	0	1
Igkv1-135	4	3	8	9	14	6	4	1	1	4	1	1	2	10
A230028O05Rik	223	188	158	168	129	147	275	101	102	84	82	84	92	72
Gm26788	12	5	12	5	8	9	3	3	2	4	2	1	4	6
Gm16712	178	164	166	140	120	184	200	75	82	82	79	110	84	73
Gm9917	9	19	26	13	24	11	17	9	5	12	9	6	8	15
1110002J07Rik	238	104	96	284	103	124	124	124	139	39	33	40	26	34
G630030J09Rik	9	17	11	5	11	10	6	7	4	7	5	6	3	6
Gm2449	4	12	6	5	12	6	5	0	2	3	1	5	6	2
Gm26648	33	24	21	25	18	26	16	3	14	5	4	4	7	5
Gm16861	17	10	11	16	10	9	10	4	8	3	11	7	5	7
Mir155hg	1177	1341	967	1030	862	1026	1130	408	499	613	355	423	458	536
Gm17529	0	5	1	5	6	3	2	0	1	2	0	0	1	1
Rp31-ps19	5	4	1	5	2	2	1	0	1	2	0	0	0	0
2610037D02Rik	21	34	32	29	21	34	41	13	18	21	8	11	11	16
2310043M15Rik	6	3	12	10	6	7	17	4	1	4	6	2	6	6
Gm26811	36	22	29	23	25	24	35	15	13	18	10	21	10	18
Mir7683	7	6	3	7	6	6	11	0	1	3	0	0	0	1
Gm27197	3	7	4	9	1	10	2	2	0	0	1	0	2	0
Kctd12	8277	6802	6660	8101	14580	7313	9057	4667	5081	3088	4448	3624	3840	3229
Anxa11os	14	1	5	13	4	5	13	4	4	1	1	5	4	4
Gm28187	10	22	11	20	19	16	16	12	9	7	4	5	3	7
Gm28370	30	22	26	35	18	13	13	8	15	14	9	8	13	11
Gm28800	12	17	8	8	10	6	19	3	3	3	0	0	1	5
Gm6652	12	6	7	9	8	5	11	5	2	4	1	7	3	3
Gm7895	19	18	11	16	20	12	11	9	14	5	5	3	8	15
F730311O21Rik	22	14	11	30	22	22	45	13	7	13	9	10	13	10
Gm28085	22	29	41	26	15	26	40	16	15	16	10	8	3	20
A630072M18Rik	8	8	8	13	5	6	5	5	1	2	3	2	3	2
Gm18342	104	89	81	81	84	103	122	45	56	36	32	19	34	44
Gm28876	4	2	9	3	3	3	4	0	1	1	1	0	1	1
Gm2427	9	4	4	18	11	3	10	4	3	1	3	3	5	3
Gm29438	6	5	7	9	6	13	8	1	7	5	3	3	1	2
Gm28914	35	32	34	24	30	23	24	9	11	18	17	9	26	14
Gm37468	34	10	27	19	8	18	25	13	15	11	4	10	10	13
Gm37718	10	13	6	8	2	2	14	1	2	6	0	1	2	6
Gm38387	9	23	28	12	13	28	23	4	9	9	8	5	14	15
Gm37226	13	13	5	5	10	10	10	0	5	3	2	3	3	6
Gm37842	7	2	6	11	8	9	8	4	2	3	0	5	0	5
Gm38162	19	38	25	17	16	27	34	3	14	9	11	7	9	11
Gm37084	35	40	47	24	29	33	57	9	19	22	15	4	13	15
Gm2065	12	13	9	17	11	9	19	2	5	2	4	7	4	3
Gm37121	69	70	63	61	51	68	81	26	27	58	21	20	28	34
Gm37123	30	13	9	12	17	16	21	6	12	12	3	9	13	8
Gm37902	14	8	24	14	11	8	16	10	9	10	2	6	10	5
Gm18752	32	14	12	42	7	18	14	11	9	4	3	7	4	8
Gm37787	68	37	29	39	46	37	33	31	33	13	10	7	17	16
Gm38091	3	11	11	5	4	6	9	3	3	5	1	1	1	2
Gm38357	221	282	256	251	327	251	366	152	257	229	70	78	78	104
Gm7804	18	7	7	13	7	8	17	4	9	1	3	3	6	5
Gm38158	42	40	37	45	43	50	72	47	36	14	14	20	14	30
Gm37755	19	14	9	11	13	17	16	8	2	7	3	4	1	4
Gm38375	47	66	59	42	47	56	70	11	37	42	11	23	21	37
Gm38372	154	98	108	66	60	105	124	35	48	57	27	19	23	49
Gm37261	6	7	10	13	7	17	6	5	7	8	1	4	2	6
Tstd1	9	14	13	16	26	19	25	9	16	14	5	4	7	5
Gm38038	4	9	8	4	2	4	7	2	5	2	0	3	0	2
Gm37285	19	24	26	25	27	20	21	11	14	13	7	11	17	13
D430013B06Rik	14	19	15	15	13	14	19	5	4	12	2	2	13	15
Gm37893	93	82	97	82	77	95	100	51	47	60	26	20	48	52
Gm20045	23	28	13	14	8	35	21	5	9	23	4	7	10	9
Gm37362	9	4	12	4	7	5	6	2	5	3	1	1	2	2
Gm38248	26	29	21	18	20	9	95	3	8	5	1	4	4	13
Gm37320	37	18	8	15	15	21	14	9	9	12	9	6	9	15
Gm37689	12	8	8	7	2	4	14	1	3	0	0	4	1	4
Gm37691	62	43	85	83	24	80	49	38	26	37	23	24	14	32
Gm37960	23	22	26	20	11	25	27	11	15	8	6	5	2	6
4932442E05Rik	34	20	35	34	21	37	22	15	13	16	8	20	10	19
Gm33994	4	4	7	2	1	3	8	2	0	0	1	0	4	0
Gm43138	7	6	4	7	7	9	17	2	4	5	2	6	3	5
Gm43511	8	10	7	12	4	6	8	1	4	8	1	4	2	4
Gm42979	44	67	54	42	33	56	66	23	32	30	18	22	25	21
1500005C15Rik	7	13	12	9	9	4	9	6	4	3	3	4	1	5
Gm43203	23	13	10	13	1	10	17	6	4	5	3	5	5	6
Gm44481	2	5	6	9	2	9	3	0	4	4	0	1	1	3
Gm43652	13	5	9	9	10	9	3	3	6	1	3	4	9	4
Gm43362	1	10	17	12	14	13	13	0	2	10	4	2	3	11
Gm43071	146	165	136	112	107	132	153	67	96	97	55	67	54	67
Gm43692	0	3	8	3	2	5	5	2	0	1	1	1	0	3
4633401B06Rik	1	5	3	2	4	4	2	0	0	1	0	1	0	2
Gm43272	31	25	16	14	12	26	24	3	6	11	5	9	8	6
Gm42587	9	7	6	7	1	3	6	4	2	1	2	0	3	5
Gm42635	11	14	9	8	19	8	28	8	8	11	4	8	2	8
Gm43679	55	84	52	43	70	56	70	8	24	22	14	15	16	19
Gm42793	26	13	30	26	28	18	73	15	17	14	9	14	14	17
Gm43420	14	24	12	11	11	15	16	3	7	14	4	3	3	11
Gm43429	7	6	10	11	4	9	9	4	6	6	1	4	2	4
Gm44339	61	55	40	55	28	55	56	23	21	35	17	13	28	44
Gm42820	2	6	7	3	6	7	5	1	0	6	3	2	0	2
Gm5711	19	21	12	4	4	7	10	1	0	2	2	2	5	2
Gm43111	5	3	4	0	5	4	3	0	0	2	3	0	1	0
Gm42548	61	41	65	39	39	39	48	15	20	16	14	12	18	13
Gm43633	12	13	25	28	22	23	23	3	18	18	4	13	7	11
Gm42735	8	5	7	7	6	4	14	2	2	7	1	0	1	3
Gm43068	51	42	41	31	23	38	31	14	23	21	15	10	12	32
Gm42572	4	8	13	7	2	8	11	3	2	4	1	6	6	5
Gm43069	4	4	4	9	1	7	2	1	2	2	2	0	1	1
2210412B16Rik	15	26	11	15	11	17	13	5	7	12	2	1	7	10
Gm42549	215	211	222	213	163	217	248	80	141	133	42	56	83	83
Gm44291	5	4	1	4	2	4	3	0	1	0	4	0	1	1
Gm19244	5	5	10	6	2	11	8	2	7	6	1	1	0	2
1700126G02Rik	31	36	19	22	23	35	25	16	13	15	6	4	11	9
Gm10388	16	14	15	12	9	14	11	5	11	2	2	2	10	7
Gm45140	5	5	0	2	2	5	3	0	1	0	0	0	1	2
Gm43980	285	283	259	287	202	315	334	90	152	151	58	57	94	106
Gm43924	29	27	23	19	42	32	28	9	11	7	7	11	10	7
Gm44292	68	34	34	57	43	33	41	24	25	6	6	4	4	4
Gm45053	3	7	6	3	1	3	3	1	0	3	0	0	0	1
Gm44851	23	12	18	11	5	23	12	7	8	5	2	1	11	10
Gm44974	9	14	14	5	11	4	19	1	9	1	3	0	6	4
Gm20274	4	11	7	6	7	11	7	4	3	8	2	4	2	6
Gm44981	2	7	6	9	4	8	5	0	2	1	2	2	1	3
4933431G14Rik	16	7	7	5	9	10	7	1	7	3	1	0	1	1
Gm44672	8	8	7	5	4	6	8	1	1	6	4	2	4	2
Gm45718	2	9	9	6	6	10	9	2	2	3	6	3	6	5
A930037H05Rik	128	148	157	102	119	116	169	49	75	108	52	37	65	78
Gm45698	13	10	11	10	5	9	11	1	4	3	0	1	5	4
Nxpe1-ps	32	31	24	54	38	40	36	31	23	11	5	21	17	17
Gm45342	9	6	10	5	4	5	12	3	3	2	1	2	4	3
Gm45745	16	18	13	21	6	22	23	5	11	22	1	7	3	9
Gm6012	11	10	3	3	2	4	8	4	4	2	2	1	1	1
Gm45343	6	10	9	6	5	5	8	4	5	4	4	3	3	2
Gm45471	11	25	13	24	12	15	32	6	11	4	2	4	3	7
Gm45564	8	8	13	11	10	10	16	0	1	10	3	9	7	6
Gm30329	20	10	16	21	18	12	41	10	5	10	7	8	17	9
AW046200	15	16	10	12	6	11	10	4	6	6	2	3	2	6
Gm17999	9	3	2	1	2	6	1	1	0	0	1	0	1	3
Gm45752	17	19	6	10	17	17	13	8	14	7	5	8	8	4
Gm47963	12	11	18	10	12	10	13	9	9	6	7	2	4	7
Gm6545	5905	3650	3626	5035	2485	4174	3603	3358	3222	2181	1075	1505	1228	1951
Gm35154	19	8	7	18	5	7	25	9	10	2	2	4	4	4
C230072F16Rik	0	4	4	4	2	3	11	0	0	1	1	1	1	2
Gm46189	29	21	14	34	19	13	33	15	16	4	3	6	2	4
Gm46224	235	194	179	207	163	170	202	108	117	88	102	77	104	114
Gm34084	53	16	37	42	9	31	30	22	20	14	3	14	12	11
Gm46344	14	3	11	11	2	3	11	3	4	2	2	5	3	5
Gm19221	178	184	190	144	208	151	192	43	89	125	64	57	69	89
Gm48137	2	9	3	5	4	6	7	3	3	1	3	0	4	2
Gm47118	13	20	6	9	20	15	15	2	4	15	1	6	7	5
Gm19144	46	46	44	29	49	37	52	15	28	20	10	17	27	19
Gm47727	4	9	11	6	9	4	9	1	4	8	4	2	1	0
Gm48375	8	4	5	5	6	10	15	0	4	5	5	1	2	3
F530104D19Rik	13	19	16	15	14	14	31	6	6	19	2	2	1	5
Gm9042	9	4	8	11	1	6	13	0	2	3	0	1	3	3
Gm47243	17	5	11	8	8	14	8	3	5	5	2	2	2	9
Gm47242	660	434	417	497	308	427	403	339	409	308	132	161	148	204
Gm47754	14	3	5	8	0	3	6	3	3	1	2	2	0	2
Gm48194	50	59	59	55	47	64	59	28	39	41	15	20	28	46
Gm47735	28	27	30	32	6	24	21	30	17	11	5	7	11	9
Gm21370	10	8	6	12	15	8	16	3	5	12	3	6	9	4
Gm49134	23	20	17	24	8	15	14	5	9	12	9	4	12	2
Gm49125	19	24	30	19	8	23	14	6	11	14	1	6	12	24
Gm34589	14	15	17	13	16	12	20	12	12	5	3	3	3	3
Gm5469	17	15	15	5	17	9	11	4	4	11	5	7	6	7
Gm19142	35	33	26	29	14	25	44	12	13	24	7	14	31	11
Gm7531	9	14	13	4	2	9	8	0	5	3	2	1	4	6
Gm49730	24	23	24	24	28	15	17	9	20	19	8	5	7	9
Gm49980	54	21	45	37	47	31	126	40	8	31	6	41	26	38
4933433H22Rik	9	10	7	11	2	8	14	4	7	5	3	1	5	1
Gm36486	82	71	49	52	49	31	94	18	17	26	29	21	23	13
Gm36043	1637	1520	1535	1362	1168	1325	1705	483	726	764	388	427	611	687
Gm50237	41	39	36	31	25	31	74	27	24	27	9	14	12	19
AC158912.1	58	55	44	49	36	53	50	10	19	31	20	33	24	16
AC167036.2	22	13	14	21	4	19	25	4	13	11	4	7	7	6
H19	2	38	59	16	14	81	10	55	71	189	38	112	39	530
Narf	132	188	225	161	158	261	163	388	385	341	483	486	492	455
Wnt9a	2	1	4	5	4	8	5	12	11	12	16	8	11	14
Mnt	122	135	160	149	128	187	136	276	366	352	355	440	364	346
Grasp	6	13	14	8	16	23	11	23	36	45	24	16	25	47
Mmp11	11	10	20	10	17	26	12	39	36	39	41	20	37	48
Timp1	1617	2371	3886	1860	1750	3724	1380	5537	5618	6336	4934	2944	5438	7771
Efnb2	32	49	88	48	85	96	49	150	129	299	146	94	139	266
Fkbp10	273	571	1114	417	511	1175	306	1356	1422	1788	1211	814	1230	2165
Aif1l	6	4	9	4	4	3	0	7	8	15	19	7	7	15
Angptl4	253	564	856	291	545	771	142	1500	1556	2237	752	695	676	1638
Nr2f6	38	48	54	40	54	59	43	77	117	138	118	94	143	136
Slc9a3r2	4	3	13	4	7	9	2	21	19	20	20	15	13	38
Prkd1	1	13	26	5	15	22	8	26	50	54	22	22	21	52
Fkbp11	24	47	80	24	34	83	29	97	121	114	113	60	94	152
Col5a3	392	1359	1854	693	974	1936	661	3220	3357	4222	2217	2455	2019	7281
Arhgef40	52	133	226	69	77	191	90	224	265	376	196	160	208	429
Sgce	30	53	109	63	59	131	44	164	131	192	142	72	156	259
Pgf	33	161	137	95	80	156	63	304	359	361	125	179	98	613
Crabp2	20	27	43	27	29	22	8	69	65	60	41	26	33	138
Ccn4	138	474	750	244	472	852	193	1582	1632	1520	702	647	779	2585
Cadm3	12	15	25	9	11	18	3	25	21	76	22	23	38	33
Slc1a6	0	8	25	4	7	26	5	48	61	44	21	12	18	83
Hmox1	9726	14595	16370	10020	24341	17981	24584	29434	26168	33215	85904	47793	71209	33507
P2rx5	2	8	3	6	3	9	3	7	12	16	5	8	10	19
Ephb3	4	5	17	6	7	15	4	26	23	34	22	7	16	25
Susd2	16	27	29	8	21	32	32	56	57	57	82	59	117	67
Crip2	26	72	101	28	45	109	43	98	137	225	178	87	175	183
Tek	7	16	16	15	22	9	10	34	45	41	16	22	15	52
Epha2	59	80	95	68	62	90	35	149	156	248	188	81	160	135
Atp7b	3	4	6	1	1	5	2	12	4	12	6	6	10	13
P3h4	80	191	292	118	157	318	116	376	355	603	418	230	403	638
Chrd	0	2	0	1	0	1	0	9	4	7	2	1	3	5
Hapln4	7	12	17	6	1	11	4	20	32	29	14	12	24	37
Fpgs	21	40	37	32	27	34	20	59	71	57	84	54	74	84
Sardh	31	63	122	25	37	89	37	117	124	165	153	75	116	194
Kcnd1	4	9	19	10	10	28	16	25	31	46	26	24	23	49
Tmem86a	96	90	126	94	54	159	94	254	272	163	221	213	239	246
Gm266	2	4	10	6	2	12	1	15	28	29	5	13	13	13
Apol7a	3	5	7	3	3	6	5	9	11	12	8	7	6	22
Kdelr3	57	118	269	91	113	321	83	410	436	559	377	267	359	723
Adam19	51	127	193	98	120	232	119	370	368	422	321	191	284	572
Podnl1	44	124	216	82	143	272	123	259	354	396	327	203	323	518
Etv5	90	142	120	96	120	141	160	231	251	212	396	336	430	295
Zfp651	5	17	35	15	18	26	13	60	61	72	60	57	57	84
Clip3	30	50	68	31	46	103	34	120	137	118	120	82	159	186
Glis2	48	104	112	53	85	136	51	170	209	261	185	122	195	302
Fhod1	132	141	218	168	86	194	118	273	344	408	371	331	384	369
Plekhg4	0	3	2	2	1	10	5	10	15	22	22	10	17	24
Npdc1	62	126	172	85	102	181	77	234	270	349	244	168	239	358
Steap1	39	72	88	27	65	71	29	181	155	199	126	111	124	277
Rxra	221	373	318	296	309	349	320	525	632	666	954	776	944	764
Stard13	30	90	123	61	91	131	74	187	178	257	160	111	165	315
Sertad4	17	49	82	16	29	82	20	137	134	200	69	86	51	334
Dyrk3	4	8	8	8	1	10	2	16	11	17	11	10	11	17
Sulf1	52	180	435	155	111	395	189	544	476	512	348	237	374	1025
Jph2	23	44	60	22	46	48	23	138	130	155	103	45	118	156
Ptgis	7	20	9	4	8	11	2	12	18	27	18	11	31	21
Shroom1	0	1	5	0	1	1	0	7	1	5	10	4	7	3
Slc13a3	309	270	240	206	525	302	235	365	455	568	1358	755	1120	327
Sparc	4338	8780	15768	6752	7231	18672	5142	22123	21915	24749	16465	12030	15678	36182
Scrn1	2	5	2	1	3	3	0	8	15	12	9	1	10	7
Arhgef25	23	62	94	22	56	70	41	114	114	166	123	64	123	235
Pdk4	10	20	40	8	35	48	31	61	56	120	67	22	70	53
L3hypdh	2	4	9	2	12	15	2	30	22	35	19	16	14	30
Rgs17	6	17	16	3	10	10	7	19	26	41	21	13	14	22
Wasf1	0	13	11	3	5	2	2	8	14	13	9	12	13	19
Hebp2	6	24	34	19	18	24	15	37	60	60	56	25	52	65
Lama2	6	20	31	11	10	36	20	65	50	40	46	31	45	73
Macroh2a2	12	19	36	18	23	31	16	53	42	48	33	33	57	87
Lrig3	19	27	66	30	12	69	25	122	95	140	46	57	71	184
Fstl3	14	26	52	23	25	56	9	74	81	93	57	45	57	82
Acsl6	1	0	1	0	1	3	1	3	3	6	5	3	9	8
Castor1	14	33	57	23	37	35	21	66	78	99	59	60	59	143
Trib2	12	23	62	24	22	67	42	88	89	91	94	29	96	70
Fam20a	81	143	316	107	107	385	119	410	451	475	333	186	358	723
Mboat2	13	17	39	19	14	53	17	51	65	76	49	20	47	82
Pxdn	252	684	1032	411	497	1091	332	1287	1532	1800	983	896	895	2691
Mrc2	370	716	1085	439	535	1194	328	1382	1561	1988	1403	1030	1526	2123
Slc13a5	4	8	12	4	11	21	2	24	25	37	34	5	51	26
Sec14l1	477	712	845	638	772	905	791	1479	1522	1437	1901	1725	1950	1597
Cacna1g	1	1	4	2	2	5	2	8	12	7	4	3	9	8
Map3k14	103	123	147	105	86	121	115	204	238	236	271	284	312	240
Bdkrb2	4	4	7	4	5	5	0	13	12	20	2	12	4	14
Galnt16	0	2	1	2	1	2	0	10	7	17	0	7	11	20
Fbln5	108	209	367	159	131	404	106	719	751	710	390	249	393	842
Acot2	12	22	40	23	17	16	13	71	52	58	57	47	59	95
Tgfb3	25	67	108	50	46	159	48	189	197	203	172	88	213	276
Kif26a	6	5	8	0	5	6	2	5	11	19	11	6	17	19
Aspn	0	0	9	2	1	16	2	17	14	30	4	15	4	83
Ror2	9	20	37	26	26	53	19	78	73	81	62	50	54	100
Nkd2	3	3	20	16	14	28	23	40	33	25	50	12	62	34
Tert	3	1	3	4	1	6	0	4	8	13	5	5	14	9
Plpp1	91	204	269	107	156	233	146	349	370	480	394	382	365	539
Gpx8	77	172	254	103	138	313	122	362	367	438	290	213	308	643
Dlg5	86	231	354	129	230	398	166	433	524	680	517	278	459	728
Ldb3	1	5	4	2	3	4	2	9	14	14	9	10	12	16
Cdhr1	5	9	14	4	13	9	0	8	11	42	20	19	25	26
Nid2	82	222	344	129	169	349	125	479	545	517	418	214	356	837
Bmp4	0	1	4	0	1	4	0	9	9	4	4	1	4	15
Enox1	0	2	2	2	2	0	2	6	4	12	1	3	7	8
Stmn4	0	2	0	1	1	7	0	5	3	5	6	6	5	13
Entpd4b	4	2	7	2	3	2	1	9	11	4	6	9	4	10
Tnfrsf10b	34	102	108	28	86	88	63	133	139	196	165	128	147	242
Gfra2	22	58	56	38	31	39	13	136	128	222	102	80	84	263
Ajuba	40	64	116	36	52	126	45	169	232	336	144	116	169	279
Slc22a17	4	10	12	5	8	13	7	15	21	22	9	10	32	25
Sdc2	231	539	990	409	386	1088	341	1311	1302	1462	895	758	996	2363
Zfpm2	29	31	63	16	32	52	30	74	105	147	56	50	86	154
C1qtnf6	108	207	363	165	181	418	147	567	503	541	427	312	414	842
Vdr	55	72	158	73	84	191	53	219	240	270	251	83	293	312
Hes1	21	40	51	25	33	38	18	56	79	114	80	51	95	119
Apod	22	24	42	27	19	39	17	87	63	63	42	34	20	166
Mapk12	6	16	18	7	8	12	4	22	21	29	21	14	19	39
Ccdc80	217	545	1256	349	376	1424	277	1650	1504	1740	1043	742	1001	2935
Tmem45a	110	157	303	160	157	311	88	502	438	496	320	253	426	781
Tnk2	90	180	244	138	125	266	105	377	404	587	307	213	324	472
Mylk	63	208	407	156	135	515	177	514	513	623	410	325	440	949
Robo1	71	194	225	93	137	208	85	210	286	498	281	261	302	536
Adamts1	78	115	242	94	106	311	142	452	543	599	353	192	315	767
Adamts5	111	186	329	173	245	391	117	651	749	766	297	220	289	1054
Nckap5l	49	72	91	62	59	98	86	140	138	144	191	142	236	170
Igfbp6	13	8	10	4	2	15	7	40	38	25	23	7	17	22
Nfatc4	73	84	156	89	63	184	84	262	291	278	161	130	188	379
Thbs2	441	992	2600	1160	945	4206	961	4300	3422	3571	3244	1347	2520	7865
Ptk7	132	312	535	175	235	491	199	629	662	838	610	350	597	1111
Tmem204	2	4	2	1	1	6	3	11	4	16	19	6	12	17
Ip6k3	7	9	8	2	3	17	4	18	10	25	11	34	13	28
Dtna	20	21	49	14	26	45	18	71	72	100	41	30	43	77
Epb41l4a	6	9	17	9	15	14	5	43	30	38	21	20	22	31
Zfp521	6	26	39	13	19	36	13	66	55	69	29	31	27	100
Pcdh12	0	8	11	7	5	9	8	17	11	25	11	16	10	42
Lox	2453	4633	10648	3603	5062	13328	3351	14991	16383	18340	9745	5884	10695	23920
Setbp1	5	37	31	15	13	51	11	58	66	63	39	27	32	81
Fads3	266	677	1044	419	521	1144	337	1532	1726	1905	1140	775	1066	2116
Ms4a4d	65	96	230	119	107	239	103	338	262	340	202	249	192	630
Ankrd1	8	18	20	8	4	20	0	35	29	47	29	6	21	55
Pcx	33	57	76	32	50	73	82	83	82	197	191	99	179	147
Peli3	10	42	33	25	25	35	29	36	49	52	116	73	142	41
Gal	6	19	18	5	9	22	5	40	14	57	28	32	26	83
Aldh18a1	231	397	547	306	264	562	269	897	903	1044	663	577	692	1291
Pycr1	31	67	105	48	52	143	43	159	174	164	149	108	147	254
Scd2	619	1711	2363	912	1085	2357	846	3228	3442	3819	2307	3175	2314	6620
Itga7	12	65	69	23	43	68	22	113	127	167	92	53	96	218
Avil	22	35	61	19	17	49	7	74	125	124	37	72	59	142
Farp1	96	238	392	148	205	410	138	589	637	700	355	306	319	816
Cbx2	6	9	20	17	8	19	14	24	29	43	24	21	31	45
Cbx8	9	23	23	9	15	26	9	37	53	38	41	33	40	64
Cpeb1	8	7	24	6	19	24	18	21	36	42	31	17	42	50
Sox17	0	16	11	3	4	12	5	13	17	28	16	16	19	32
Adam23	13	32	51	15	68	57	32	79	90	110	93	44	95	90
Rftn2	14	15	33	23	10	35	13	45	44	82	36	23	46	64
Col5a2	2816	5271	10440	4340	4164	13410	3521	17103	15971	17403	11268	6935	11236	26433
Col3a1	1677	3993	9155	4331	4260	13384	4642	17240	14038	12024	11043	7192	9419	26996
Il1rl1	36	120	121	48	61	105	24	279	272	581	103	232	78	503
Il1r1	54	162	196	72	176	220	70	319	329	398	198	254	198	507
Chst10	1	2	2	0	0	1	0	13	6	5	3	5	1	9
Igfbp5	333	1150	4049	988	907	4853	611	5987	6077	4849	3149	3889	2676	14560
Obsl1	32	80	144	54	70	175	37	169	188	234	158	132	157	286
Bok	7	19	23	6	22	26	18	37	36	58	42	16	26	57
Inpp5d	668	670	919	867	643	1014	891	1742	1849	1508	2494	1772	2382	1795
Marco	5761	8629	12018	5009	14304	9595	12679	4953	8753	15902	50012	23434	50574	16663
Kif26b	29	136	175	40	110	115	64	438	483	413	334	107	277	462
Sec16b	11	26	44	9	18	45	10	30	63	102	60	35	57	95
2021-03-01	3	4	7	7	4	5	1	13	15	10	9	6	12	10
Ak1	65	219	263	88	164	262	136	327	341	547	446	245	430	596
Col5a1	1190	3180	5894	2188	2470	6968	1612	8115	8218	9757	6099	4188	6091	14891
Dab2ip	62	129	188	80	111	229	81	311	300	390	261	131	249	392
Egfl7	7	24	32	22	15	37	11	50	55	77	30	32	29	80
Sapcd2	7	3	8	3	6	6	9	8	11	20	16	13	11	20
Pamr1	8	4	23	9	8	21	8	11	36	36	32	12	28	45
Fbn1	1179	3517	5966	1998	2532	6607	1809	8683	7985	9936	5345	5336	5059	15827
Meis2	8	11	48	10	22	33	17	61	36	35	56	21	35	92
Map1a	71	126	157	92	92	208	71	281	348	371	358	182	311	429
Chac1	29	64	95	42	53	94	37	168	181	193	110	78	119	221
Lpin3	11	50	76	17	30	68	18	90	103	116	78	72	66	147
Angpt4	5	13	40	12	18	58	6	35	47	72	48	15	56	101
Nfatc2	30	32	30	28	19	49	34	59	83	65	82	79	76	46
Dok5	6	5	14	4	5	11	3	9	13	15	18	7	20	27
Ccn5	200	437	940	370	496	1141	267	1699	1738	1826	1234	645	955	1881
Slc2a10	15	39	58	10	29	53	13	95	98	99	88	45	78	122
Smad9	1	1	2	4	0	0	2	4	5	9	13	2	8	2
Dclk1	162	388	638	220	379	610	261	723	785	1250	679	553	759	1395
Slc27a3	9	14	28	9	16	29	5	26	29	49	30	23	29	64
Ptgfr	3	10	12	3	9	19	7	27	27	58	31	14	19	53
Efna4	2	3	2	1	3	2	1	4	2	6	7	4	7	10
Thbs3	16	9	20	14	20	36	12	61	43	44	32	30	38	57
Cth	67	107	191	126	85	202	57	317	307	333	157	179	151	413
Ddah1	66	166	249	91	134	293	73	375	384	447	276	180	261	586
Ccn1	367	776	1261	516	605	1224	568	1722	1936	2308	1808	721	1962	2609
Tnc	2388	4938	9059	3870	3507	10696	3896	13228	11975	13256	9532	7170	10320	22137
Svep1	23	71	201	46	73	263	97	266	295	333	240	124	197	394
Bnc2	8	42	52	17	39	50	11	101	123	139	66	57	46	166
Artn	8	1	5	6	6	11	6	11	16	22	13	6	11	19
B4galt2	20	52	89	31	51	82	41	88	102	173	124	62	97	168
Slc6a9	35	64	96	47	44	88	29	127	159	165	89	95	94	201
Nfia	2	14	21	12	15	23	12	27	29	39	30	26	13	63
Gpx7	26	48	76	32	51	80	45	135	163	133	110	62	92	195
Podn	2	7	20	10	9	14	5	19	31	31	18	20	16	63
Ctps	130	244	396	153	201	383	120	643	626	790	456	329	445	928
Ephb2	11	39	44	14	39	48	15	87	83	108	46	47	74	135
Hspg2	1316	3435	5441	1941	2409	5357	1741	5769	6913	9470	6510	4138	6180	10142
Arhgef19	4	20	24	3	23	23	5	35	45	39	30	10	31	49
Smarcd3	5	14	15	8	14	23	15	30	21	40	37	22	27	33
Car6	0	3	4	2	2	5	3	10	7	10	9	3	5	9
Draxin	19	17	62	45	58	62	25	69	96	86	232	90	203	106
Mmp23	62	144	281	118	147	239	116	350	349	475	327	173	352	452
Mxra8	286	424	731	394	380	897	283	1059	1116	1202	1044	638	1016	1622
Sorcs2	15	72	90	34	36	90	22	190	172	213	80	84	69	332
Crmp1	2	4	10	3	0	4	1	16	15	21	4	6	4	21
Evc	18	23	45	23	18	42	9	61	59	77	55	26	67	74
Prkg2	9	24	17	18	20	24	11	48	44	71	14	27	37	83
Rassf6	0	0	2	0	3	3	1	3	2	8	5	7	4	5
Cxcl5	217	535	629	402	862	758	449	1677	1438	1746	1163	638	672	1940
Cabp1	5	6	11	7	3	11	4	18	17	14	9	13	7	31
Rasl11a	13	5	17	18	14	42	19	52	48	30	52	10	89	40
Hsph1	275	437	557	370	336	560	381	964	1108	1436	1185	1318	1316	1418
Col1a2	13403	24229	45817	18487	19816	48775	13184	59105	58357	67125	48436	33556	48125	91933
Auts2	2	4	6	3	4	12	2	14	24	13	8	13	8	27
Ephb4	29	68	113	39	77	120	44	163	162	208	179	118	143	298
Agfg2	69	84	116	90	68	103	120	207	240	196	253	236	244	204
Tcaf2	19	11	24	11	16	31	11	43	45	44	41	24	41	68
Prdm5	8	11	22	7	14	25	12	37	39	43	23	19	25	69
Prickle2	4	13	19	9	9	26	12	32	41	36	35	18	39	37
Lrig1	18	41	67	21	50	97	26	118	126	118	79	71	70	206
Mfap5	0	2	3	3	2	6	1	15	16	14	11	6	5	13
Zfp248	4	5	11	2	4	4	8	21	9	15	5	12	8	32
Kcnj8	2	29	18	13	10	19	8	27	33	29	26	13	46	55
Bcat1	145	355	540	196	299	543	203	820	795	985	613	453	546	1250
Dmwd	39	76	121	47	69	105	59	158	174	174	228	96	193	195
Kctd15	28	49	71	31	36	85	34	129	146	176	95	57	109	182
Apba2	3	23	16	4	4	10	2	16	32	60	28	36	44	55
Nr2f2	17	25	33	15	15	46	14	46	58	62	58	38	44	79
Synm	1	6	7	3	4	9	2	10	16	16	15	7	5	24
Fbxo17	6	14	38	7	24	40	6	43	44	77	33	36	33	62
Lrfn1	21	32	16	15	19	27	16	37	50	46	99	77	87	39
Lipt2	10	14	7	3	8	9	10	23	23	37	43	54	41	27
Dkk3	123	258	698	211	225	834	157	761	815	1026	653	380	646	1289
Tgfb1i1	89	220	343	156	182	361	119	383	446	605	458	258	413	698
Tacc2	17	38	35	16	33	45	26	74	89	104	46	47	60	75
Cpxm2	4	11	9	11	6	25	5	54	26	15	20	13	13	31
Ears2	25	51	32	21	31	44	30	52	55	100	93	69	115	84
Cdr2	58	120	177	79	117	131	85	239	292	362	229	184	266	381
Trim66	4	16	31	10	14	26	10	43	39	44	35	24	20	61
Mrgprf	7	6	12	4	9	8	3	28	39	30	25	12	19	32
Ano1	0	2	2	0	3	2	0	3	5	6	9	3	2	4
Rab39b	3	10	13	8	8	15	6	18	16	27	9	17	17	40
Efnb1	75	186	248	119	133	286	113	353	382	389	420	220	485	475
Itm2a	14	33	87	38	41	68	41	133	124	165	88	100	89	359
Tnmd	1	4	4	1	2	7	0	19	15	13	12	6	6	72
Srpx2	77	176	339	156	163	503	189	522	414	613	430	253	370	964
Pak3	23	17	38	18	22	33	12	64	53	73	34	37	41	64
Il13ra2	13	21	46	14	22	47	18	48	69	93	25	42	48	79
Slc7a3	10	16	34	12	15	25	13	37	50	65	24	23	22	73
Vegfd	0	3	11	1	4	9	6	18	15	24	7	13	9	11
Morc4	6	17	22	11	18	28	15	49	47	50	19	27	33	53
Plat	64	163	208	83	96	196	74	343	298	382	270	228	300	574
Nkd1	0	0	0	1	0	0	0	1	2	4	7	3	6	9
Irx3	24	42	59	26	30	64	29	75	84	110	97	86	108	161
Irx5	9	15	25	12	10	27	10	16	37	54	39	30	40	65
Mmp2	871	1388	2420	1130	1280	2478	778	3550	3631	4243	2759	1923	2829	4850
Il34	5	10	10	3	11	5	6	13	20	28	19	21	15	53
1700030J22Rik	5	1	15	8	8	12	11	27	25	12	20	20	15	21
Slc7a6	64	181	234	105	135	235	112	372	390	545	372	299	385	577
Smpd3	1	7	18	1	4	19	6	13	20	33	36	20	35	13
Bmper	18	70	67	22	42	76	29	135	144	162	64	70	67	164
Ccsap	2	7	11	11	11	9	11	26	30	24	9	12	20	22
Thy1	25	27	33	23	21	29	12	83	63	105	33	30	24	143
Nectin1	14	24	19	9	10	18	7	49	66	68	52	37	50	74
Kank2	120	234	339	161	226	395	125	457	592	608	489	338	490	686
Irak1bp1	13	22	31	13	20	26	24	45	43	63	32	36	34	89
Nnmt	29	53	88	32	50	140	41	161	129	173	119	84	115	225
Loxl1	384	1026	1741	631	848	1662	688	2552	2733	3069	2209	1342	1833	3477
Adamts7	52	141	155	76	70	159	56	175	246	355	191	188	193	325
Ube2cbp	3	6	7	5	1	8	5	13	14	17	13	8	8	10
Tbx18	20	29	62	31	30	70	22	153	148	196	67	62	107	230
Clstn2	0	4	2	3	0	2	4	7	9	10	1	3	4	15
Mras	61	101	121	75	81	144	74	192	203	271	298	165	277	334
Pth1r	15	37	55	15	32	49	20	91	86	105	78	28	52	91
Gorasp1	45	64	92	54	64	85	64	135	157	196	166	160	155	166
Ryk	154	426	629	237	338	639	204	818	835	1056	735	480	718	1504
Slco2a1	54	137	238	79	134	226	69	175	272	485	350	199	320	424
2021-03-03	20	30	49	32	30	40	12	64	97	98	66	34	67	99
Kank1	4	4	9	9	15	26	5	25	24	29	30	8	22	33
Trib3	60	102	178	86	73	198	41	282	301	299	175	182	175	526
Mdfi	7	8	11	5	12	23	12	31	35	34	21	11	22	34
Lama1	8	27	85	15	32	110	29	122	129	134	114	55	92	297
Igdcc4	12	61	83	35	39	92	27	113	120	160	111	69	92	242
Itgbl1	0	2	1	1	0	0	0	3	5	7	2	1	1	10
Chpf	140	252	377	161	218	351	160	464	482	643	579	368	572	664
Lmo7	25	38	42	29	19	27	14	52	70	112	46	44	84	102
Phldb2	70	174	303	107	179	413	170	576	643	659	395	247	401	925
Armcx2	95	157	263	99	134	247	153	364	347	417	361	222	329	570
Prss35	42	102	115	33	62	102	8	202	194	326	66	116	60	399
Ndn	22	65	118	25	54	115	41	135	127	153	131	79	118	226
Lgi3	2	3	6	0	2	4	0	5	14	10	9	3	16	7
Map3k13	3	4	5	5	5	6	1	13	12	16	13	6	11	13
Mtss2	24	32	64	38	30	95	28	111	101	139	96	51	97	137
Ston1	33	77	117	34	60	147	71	192	218	246	172	104	157	295
Jcad	113	243	310	151	203	357	114	463	536	644	277	332	286	863
Slc16a2	11	29	44	11	24	61	12	80	84	141	41	47	25	256
Scx	5	3	3	5	3	7	0	12	7	10	11	8	3	21
Loxl2	535	1236	2358	828	1037	2665	680	3228	3274	3539	2439	1570	2631	5387
Hdx	5	5	14	1	5	9	7	16	19	17	19	11	2	41
Hid1	10	8	9	1	3	11	4	12	29	33	11	13	13	30
Dbn1	162	406	591	213	339	572	182	789	777	944	654	436	630	1250
Sema3f	23	70	88	37	37	70	20	130	146	203	73	71	112	163
Rtkn	0	7	6	2	3	7	6	10	17	21	17	21	18	30
Brinp3	3	20	10	12	11	11	9	30	28	43	23	22	22	71
Kcne3	1	5	8	3	0	3	5	13	19	24	7	16	10	36
Plekhh3	12	22	43	19	29	48	13	79	58	63	55	36	41	82
Klf16	113	158	130	116	144	144	126	205	268	350	332	362	298	303
Tmem98	24	37	61	25	43	79	13	78	90	136	89	44	85	109
Dagla	15	41	41	13	26	47	25	65	83	75	71	77	82	70
Acta2	1655	4101	8202	2581	3287	9148	2778	10509	10008	12682	9907	5087	9278	17497
Pawr	21	51	94	32	47	107	28	130	112	171	99	80	74	208
Pknox2	4	18	23	9	3	23	4	38	38	60	15	17	14	89
Prr5	5	11	24	9	10	16	6	18	42	37	27	22	25	43
Kctd1	44	67	109	69	53	127	61	113	168	146	218	137	228	169
Armh4	8	13	35	10	16	34	14	45	58	52	41	24	53	44
Ndrg4	11	53	61	21	47	41	29	81	91	130	94	49	116	112
Tcaf1	36	97	142	53	77	161	79	202	203	260	149	112	185	340
Ttll7	10	13	23	11	7	36	10	49	31	76	23	22	31	61
Fzd8	13	40	79	27	30	59	25	77	129	112	108	44	86	177
Tns2	33	58	106	38	41	129	44	180	192	215	158	112	143	279
Apbb1	10	12	40	21	18	46	31	55	60	75	52	40	60	95
Inhbb	101	182	244	133	131	220	92	406	393	663	324	277	410	610
Cavin3	19	44	77	37	46	101	31	139	124	191	135	86	123	249
Mgarp	10	15	26	12	9	32	8	48	32	41	34	12	40	59
Islr	125	171	346	128	179	322	115	473	520	521	465	273	460	578
Spry1	13	25	38	18	22	64	13	71	70	86	66	26	60	109
Mxd4	104	180	226	136	134	228	137	291	362	516	468	307	440	530
Vash2	4	7	11	7	14	9	3	25	59	46	24	25	24	41
Osbpl5	50	98	128	56	103	152	88	225	244	283	184	134	191	268
Kcnk2	2	8	12	4	6	9	2	17	9	22	11	14	12	17
Pcdh18	37	202	229	72	102	178	47	284	320	506	180	214	245	608
Fgd3	490	575	748	672	694	880	881	1485	1586	1384	2022	1461	1883	1237
Sh3rf3	2	7	9	12	8	11	0	20	28	36	24	12	22	34
Fkbp14	48	90	142	57	85	199	77	313	257	351	229	152	259	510
Cdon	13	14	35	13	12	37	15	60	59	85	26	36	27	140
Hoxa7	7	12	11	9	5	20	4	26	26	38	22	16	17	38
Mical2	182	339	484	203	273	552	226	765	869	838	547	338	665	1069
Sobp	2	5	9	3	5	15	5	19	16	30	12	6	18	25
Sesn1	25	36	63	51	28	76	40	72	109	110	128	118	137	130
Foxf2	2	1	8	7	5	10	5	18	11	15	16	1	12	20
Bmp6	6	23	62	19	31	69	20	81	89	66	84	32	68	95
Myo16	1	1	4	1	0	1	0	13	7	5	2	4	2	1
Rpl39l	45	94	114	54	66	103	39	176	166	225	135	114	127	256
Rnf122	18	19	10	9	8	28	15	36	35	40	26	25	26	73
Atp8b1	21	56	71	39	42	66	17	84	103	147	59	74	71	187
Sdk1	1	14	16	3	3	2	4	21	16	14	21	4	17	32
Ldb2	1	2	0	3	2	2	0	5	1	15	5	4	2	6
Cep131	13	14	27	17	12	14	14	36	47	34	42	34	40	44
Nhsl1	14	21	27	15	20	29	11	42	43	84	30	35	45	55
Lrrc17	5	7	15	3	3	24	0	35	26	32	11	10	9	93
Saa4	1	1	1	0	5	3	1	10	5	4	14	1	9	4
Rgl3	6	31	44	5	12	23	15	47	67	78	50	36	56	59
Ankrd6	10	31	28	11	11	34	12	51	36	58	43	40	51	62
Sema3d	3	5	6	5	1	4	2	5	12	26	7	2	7	11
Ndufa4l2	8	19	45	21	18	68	29	52	71	66	63	30	88	87
Alx4	0	5	8	3	1	4	5	8	9	19	22	6	12	18
Kazn	1	11	5	2	7	3	1	14	24	36	16	8	16	20
Pck2	259	441	697	357	334	620	300	915	978	1284	788	656	763	1505
Klc3	0	0	1	0	1	2	2	3	2	8	3	0	6	5
Gpr161	18	42	69	20	32	69	30	74	103	142	73	58	78	148
Six5	8	15	24	17	13	32	0	41	43	84	66	35	59	76
Plekhh2	3	17	21	4	13	27	11	39	31	41	22	26	31	51
Begain	4	4	6	4	4	7	3	4	7	12	14	8	11	17
Chrnb1	9	11	21	7	9	31	3	22	33	56	14	23	31	42
Map6d1	0	1	0	0	0	2	1	5	4	8	4	3	5	10
Cldn5	16	22	15	19	16	29	13	52	31	71	31	45	55	56
Sox5	3	7	9	6	1	10	4	34	48	37	25	25	27	47
Hspb8	6	17	22	11	6	25	3	31	30	53	25	28	28	41
Fmod	27	22	122	39	27	149	20	173	165	133	215	48	206	236
Prelp	8	7	18	13	13	37	4	71	62	56	54	18	57	49
Phlda3	120	354	486	193	297	498	217	603	695	939	653	387	664	1102
Fhdc1	25	52	85	31	37	82	26	97	127	131	92	66	108	180
Rhod	11	15	24	8	7	26	9	32	45	55	30	17	43	43
Shisa4	15	33	39	17	33	25	17	45	51	74	69	28	46	90
Klhdc8a	0	1	2	0	0	2	0	7	9	13	4	1	8	13
Gjb5	1	19	12	4	5	1	3	21	16	37	14	31	24	46
Mgat3	8	10	33	12	13	43	9	55	61	40	39	38	46	87
Cpa6	16	24	30	28	20	47	18	81	90	68	36	26	56	105
Dcst1	1	1	1	0	3	5	2	4	4	9	4	7	4	9
Jph1	5	5	11	9	4	22	8	23	22	33	16	22	16	35
Ttc9	9	20	21	12	9	23	10	33	36	47	21	18	25	60
Gpr153	19	59	105	50	31	99	42	137	123	206	148	86	144	240
Nrep	17	33	48	39	23	71	34	95	94	85	56	68	54	255
Fam13c	1	1	7	3	3	8	2	18	13	19	14	6	11	19
Rhbdl2	1	3	4	0	2	8	0	10	11	18	7	7	6	14
Gpr135	0	1	3	3	1	1	1	5	11	4	7	3	6	10
Rnf227	1	2	5	2	1	5	1	4	11	3	14	7	3	8
Acot6	2	4	7	1	6	4	0	11	11	15	9	8	3	14
Fbxl7	10	19	24	6	17	24	21	51	19	52	29	23	20	89
Mmp3	18	26	42	22	26	49	20	71	89	95	68	100	45	114
Emx2	15	14	15	10	23	26	15	37	41	45	32	28	26	61
Adgrd1	5	29	48	5	13	49	16	92	103	60	36	12	47	74
Tafa2	1	8	9	5	3	12	2	14	24	14	11	8	7	21
Nhlrc1	0	4	5	3	4	5	2	7	8	8	8	9	13	19
Cdkn2a	20	59	65	32	44	72	19	90	99	169	63	85	78	143
Tnfaip8l1	4	4	5	9	3	13	7	13	19	16	11	14	17	23
Dact1	6	11	25	5	7	23	4	33	46	47	32	15	33	82
Fads6	4	8	8	3	2	5	6	14	14	8	15	5	13	14
Napepld	42	36	55	48	88	60	93	104	106	115	186	162	177	118
Lrfn4	8	26	43	20	19	53	17	66	60	102	70	37	58	107
Tubb2b	18	42	63	35	42	51	31	86	77	110	90	70	68	187
Fahd1	4	16	16	16	9	12	12	15	29	40	20	20	27	40
Zfp423	3	4	5	1	2	6	3	4	8	9	9	6	9	15
Kcnk13	97	73	100	67	80	103	148	211	208	198	483	306	408	223
2410002F23Rik	40	58	101	41	44	85	53	126	150	182	99	110	135	206
Gprin3	1	3	7	1	20	13	14	34	50	45	39	13	23	54
Pcdhb4	2	1	3	1	1	2	1	6	9	3	5	5	3	5
Ccdc9b	7	22	19	8	17	15	8	43	62	89	43	20	42	55
Tmem104	373	358	401	350	360	379	478	901	960	721	994	1045	1088	852
Pcdhb20	7	2	7	1	4	13	1	13	6	16	12	9	13	27
Myorg	4	3	12	2	7	9	6	21	19	21	16	10	16	53
Pcdhb17	12	18	46	14	15	45	16	67	58	70	36	35	31	87
Spin2c	1	1	0	0	2	1	0	2	5	2	4	4	2	9
Lrrc8e	5	7	13	0	7	12	9	25	12	17	20	6	15	30
Gjb4	0	2	1	1	1	3	4	8	11	16	6	4	11	8
Zfp316	23	32	40	30	22	37	37	76	74	69	95	84	108	63
Fam83h	20	19	58	18	29	36	30	63	81	67	64	44	89	59
Cldn12	73	113	131	100	67	154	83	257	285	320	153	139	155	372
Lrrc75b	2	4	17	1	5	7	6	23	17	30	18	12	14	24
Ddit4l	9	32	68	15	32	63	34	76	77	79	97	54	81	129
Dusp18	5	27	19	10	19	32	13	55	50	57	26	31	25	74
Erfe	8	36	33	17	14	36	5	68	66	96	24	28	29	106
Pcdhb16	5	19	10	7	7	16	4	34	17	23	17	12	16	39
Tenm4	42	52	71	48	25	89	30	169	199	135	74	64	68	165
Lmod1	2	9	15	6	7	18	1	40	19	49	22	18	31	65
Col6a3	881	2493	4073	1641	2016	4659	1902	5505	4908	6494	4695	4004	4180	9846
Osr1	4	1	8	1	2	9	3	39	23	42	15	11	11	40
Gli2	0	4	5	3	0	1	1	3	11	9	5	6	8	8
Bdnf	3	3	4	1	3	5	1	12	9	13	7	7	8	10
Tmem136	0	3	1	5	1	1	1	5	7	1	7	5	6	15
Lurap1l	29	68	102	37	53	123	21	307	271	459	223	162	262	461
Tmem53	2	4	11	4	3	9	5	14	7	22	13	16	5	13
Hexim1	290	363	446	393	427	445	407	712	739	724	1227	859	1148	758
Ndnf	10	40	59	39	30	58	32	76	64	138	53	42	56	173
Sephs2	188	201	301	194	180	390	258	440	438	473	708	592	690	550
Rarres1	8	12	23	6	5	14	12	26	23	39	29	23	43	23
Cdc42ep1	19	42	104	37	50	115	41	188	186	220	183	108	179	325
Sall2	17	35	45	23	29	60	31	73	69	68	86	71	97	117
Lingo1	0	5	2	4	3	1	3	4	9	6	6	8	7	20
Grem2	14	32	33	15	24	34	13	95	83	110	62	81	71	129
Il17d	1	0	4	1	0	1	0	1	6	3	4	2	4	13
Evc2	34	40	63	22	58	100	43	100	128	171	117	67	112	207
Fzd2	13	46	94	34	36	81	25	174	144	211	107	76	99	285
Foxc1	10	28	123	36	46	143	38	158	146	171	145	80	99	264
Synpo2	12	31	34	16	16	26	19	39	52	77	26	31	58	78
Fam171a1	41	67	64	43	48	98	35	140	115	171	106	69	121	174
Ccdc96	4	3	2	3	1	3	1	7	1	5	12	12	4	10
Tvp23a	5	10	6	5	9	8	6	10	20	19	19	10	17	23
Cdr2l	35	139	238	79	112	241	87	381	471	496	296	214	290	538
Amigo1	15	18	34	21	23	27	25	50	37	54	81	55	98	85
Fam160a1	20	32	50	17	25	56	25	86	84	110	85	51	89	141
P4ha3	43	72	116	52	56	93	51	126	147	203	169	90	163	247
Pcdhb9	1	3	0	1	4	5	4	16	9	7	20	3	12	18
2900026A02Rik	60	71	150	80	58	165	58	243	256	220	241	99	230	264
Pcdhb11	1	1	2	0	0	1	1	6	7	8	3	5	7	7
Pcdhb2	0	1	1	0	0	4	0	2	6	9	0	2	6	7
Lrrc3	1	0	2	5	1	7	1	4	8	7	6	7	6	10
Sox12	8	18	41	13	24	28	28	61	87	90	38	42	56	115
Rspo2	41	113	368	99	170	459	194	652	588	670	697	358	495	1168
Ostn	1	0	3	0	0	1	0	6	5	1	4	3	2	3
Lrrc15	5	30	28	13	10	70	20	91	103	130	37	35	37	170
Plekhg3	65	65	130	101	57	175	94	204	222	259	166	150	212	319
Tln2	50	214	403	138	167	478	181	599	634	692	482	276	424	1107
C130021I20Rik	0	0	1	0	0	1	1	3	7	0	3	1	3	3
Cfap300	2	9	14	3	5	17	5	21	28	24	13	16	18	53
Arhgap20	4	10	5	3	7	2	1	11	11	14	4	6	12	20
Gper1	0	2	10	1	2	10	2	12	19	19	9	5	16	25
Cd8a	7	5	7	4	4	5	1	2	3	22	7	29	14	20
Adm2	12	23	28	15	15	41	7	46	54	70	25	39	22	95
Trim65	54	78	89	67	59	89	83	112	141	196	166	195	223	157
Tmem119	54	72	130	95	81	192	78	215	194	184	307	125	308	267
Zfp647	4	8	9	5	8	11	5	13	12	21	22	11	16	22
Nfic	284	433	619	338	369	642	364	927	1066	1241	1206	901	1058	1352
Map6	11	20	31	11	22	53	14	70	53	77	48	27	59	70
Tcf7l1	2	14	15	13	17	26	9	32	61	64	41	19	41	50
Per2	13	46	39	20	18	60	23	48	58	109	81	57	95	92
Gm9987	0	3	0	0	1	0	0	3	0	2	4	6	8	9
Irs1	18	38	69	20	27	71	16	106	115	192	116	74	80	222
Col8a2	0	1	0	1	0	3	0	4	5	8	0	2	2	25
Tcim	2	0	3	3	1	8	3	6	8	11	3	9	7	22
BC043934	2	2	3	7	2	3	7	5	7	7	15	15	11	8
Slit3	43	47	97	39	68	112	61	174	181	127	146	50	205	177
Cd248	47	104	160	92	89	154	52	291	336	319	233	156	229	475
Chn1	1	5	8	4	1	9	0	9	6	23	9	5	11	11
Ttc26	10	20	16	17	10	22	30	40	41	54	33	30	33	78
Ebf1	25	89	150	57	68	213	69	208	223	240	166	96	186	426
Gja5	0	1	1	2	1	0	1	6	2	15	4	1	0	5
Mex3b	42	63	110	60	55	122	38	205	209	239	140	123	147	259
Megf6	0	9	9	2	4	22	2	13	27	16	18	8	16	31
Ankrd29	1	10	5	1	7	7	3	11	13	22	2	7	10	30
Mab21l2	0	5	7	4	4	9	3	12	17	13	12	4	11	14
Sema3b	7	14	36	9	13	21	7	32	41	52	29	22	30	38
Adtrp	0	5	6	4	6	3	2	7	13	15	9	12	6	23
Anks1b	1	1	1	2	0	1	4	4	6	8	5	0	10	13
Actg2	51	171	395	113	132	428	103	472	385	551	426	196	391	1088
Nhs	8	34	24	11	19	47	15	53	61	78	42	26	49	90
Tor4a	952	808	937	1088	823	1169	963	2079	2198	1599	2704	2217	2533	1580
Adamts14	141	327	478	148	191	383	162	518	623	931	492	519	465	1091
Unc5c	70	115	198	73	95	210	69	312	320	451	220	193	193	651
Mfap2	5	11	11	6	5	16	3	22	25	31	24	9	27	24
Cxcl12	596	1422	3635	909	2641	4255	1286	5520	5173	5662	5647	2308	3880	6888
Tubb3	44	67	88	45	52	105	40	216	188	157	198	67	227	184
Kcnj15	0	3	6	0	3	4	0	6	18	14	9	2	7	26
Kcnma1	3	4	7	5	4	5	1	15	14	20	8	7	4	7
Aox1	7	20	14	9	12	12	24	12	33	36	43	23	40	34
Ccdc102a	10	21	51	22	32	56	15	92	79	115	70	44	68	148
Sox11	7	8	21	4	11	37	9	35	35	35	41	12	27	62
Cdc42ep5	19	41	54	29	24	72	13	93	97	108	52	56	42	158
Fbln2	604	2019	3640	1158	1081	3421	774	4514	4933	5558	2646	2584	2715	7764
Prr36	0	0	1	1	3	1	4	7	8	9	5	3	3	3
Anks6	7	14	11	4	12	15	12	35	32	28	19	15	38	32
Insyn1	12	27	46	17	29	28	8	51	59	82	60	53	31	93
Zfp575	0	0	2	1	1	2	0	12	4	7	0	3	1	3
Capn6	19	21	36	25	25	37	12	84	76	82	29	34	20	122
Tspan6	25	72	103	35	46	118	38	148	157	198	94	93	111	325
Syngap1	8	23	43	15	12	33	23	53	65	71	50	33	75	91
Lpar5	1	4	1	2	4	3	5	4	11	2	6	17	9	6
Col8a1	217	379	760	293	338	957	282	1253	1069	1086	885	428	873	1651
Flnc	29	107	164	77	104	172	73	320	354	388	228	158	202	463
Gprin1	0	0	1	0	0	0	1	4	3	3	2	1	4	8
B3gnt9	10	27	38	14	27	38	25	46	66	96	94	59	76	128
3000002C10Rik	5	3	5	5	1	13	4	13	9	21	8	12	23	16
Hs3st3b1	8	7	11	7	4	14	0	14	18	21	17	15	11	22
Serpinh1	2530	5765	10186	4124	5075	10767	3225	14397	14066	17163	11016	8199	10133	22441
Rgma	3	11	8	8	12	10	5	25	25	33	24	14	12	54
Mn1	0	2	0	1	0	5	0	9	8	16	4	6	4	23
Sox13	5	4	15	5	3	10	9	16	13	26	18	10	21	35
Arhgef10	15	39	37	12	34	53	23	81	105	155	102	47	92	151
Fndc1	11	41	115	27	42	142	9	168	233	277	110	71	74	411
Zfp9	25	60	87	45	44	96	24	127	172	165	85	73	88	196
Sod3	819	1499	2416	1055	1205	2228	681	3245	3593	4120	2510	1906	2856	4428
9030624G23Rik	0	0	0	1	1	3	0	1	7	7	6	1	1	11
Ppp1r12b	233	347	436	254	233	476	366	536	680	943	1284	1130	1260	957
Pcdhb22	14	18	25	15	13	42	13	51	47	52	59	41	55	66
Ecscr	14	45	60	21	24	50	17	52	69	99	61	52	63	156
Klhl21	31	49	63	45	39	67	46	126	113	102	111	112	122	139
Cdkn2b	16	48	75	35	45	97	10	132	145	178	88	89	73	225
Insyn2a	1	5	9	3	10	1	5	13	18	9	24	18	10	8
Ehd2	295	621	1064	382	587	1118	464	1452	1391	1671	1373	921	1332	2259
S100a16	50	120	187	78	92	219	65	240	253	294	259	156	228	400
Mex3a	10	43	40	18	33	70	35	72	74	118	63	60	40	151
Fndc10	3	4	7	3	3	8	7	6	12	18	18	14	16	18
Fjx1	3	13	12	7	10	11	5	16	22	36	21	15	15	34
Nynrin	46	69	130	68	52	126	66	191	182	219	183	122	158	270
Dio3	8	10	13	7	6	9	2	55	66	57	38	16	36	72
Sox4	79	162	265	119	115	307	118	322	334	524	321	241	339	719
E430018J23Rik	17	11	17	23	22	19	12	34	43	31	49	35	40	42
Fam174b	5	15	23	13	17	19	4	59	42	51	17	15	20	55
Dact3	5	13	38	7	13	33	14	47	34	57	38	18	31	52
Samd1	35	68	116	71	55	94	64	115	142	209	197	137	200	207
Ly6c1	34	28	53	70	27	87	18	146	105	118	77	64	74	162
Col22a1	24	20	40	19	16	38	3	41	53	63	34	58	71	51
Eef1akmt3	2	3	9	1	5	8	1	13	10	22	7	8	7	20
Ccnb2-ps	0	3	3	0	0	3	1	5	2	6	4	4	9	8
Pard3bos3	0	3	8	0	3	6	2	12	6	12	11	2	11	13
Gm11769	2	1	2	2	3	5	2	7	8	5	8	3	5	9
Gm11707	4	3	2	3	4	7	0	9	2	13	10	9	17	7
Emx2os	0	5	6	8	14	6	1	20	12	26	23	7	12	27
1500009L16Rik	14	17	24	9	19	36	14	41	32	56	52	41	53	70
Ier5l	46	117	130	63	83	136	77	180	187	287	190	154	181	343
Srpx	19	36	87	26	48	91	17	151	210	173	111	61	91	268
Tarbp1	29	38	75	37	28	63	36	85	93	137	96	86	71	162
Hspa1b	256	312	502	336	279	490	281	924	1045	1120	1108	1132	1050	1010
Pabpc4l	2	13	7	4	7	24	7	23	30	35	8	17	17	45
Glyatl3	1	0	1	2	0	0	0	3	6	3	2	2	1	5
Vgll3	150	366	631	236	293	715	268	1001	1153	1448	570	392	685	1655
Hspa1a	85	114	211	136	103	169	96	402	394	314	496	429	458	356
Ccdc85b	33	55	75	37	56	76	49	88	108	151	144	93	136	152
Snhg18	5	12	34	14	14	29	18	43	44	52	42	37	36	77
D130017N08Rik	1	4	13	5	6	13	5	15	11	21	12	13	16	26
Tmem147os	2	0	0	1	0	1	0	1	4	6	3	1	4	4
9530026P05Rik	1	3	4	6	0	9	2	17	17	12	8	6	8	16
Gm26737	0	2	2	4	1	3	3	7	12	5	7	5	3	16
Gm10561	5	4	8	0	1	7	4	14	14	16	5	7	11	7
Gm27042	1	4	9	3	4	1	3	8	11	7	12	7	6	17
A330074K22Rik	4	3	6	6	5	9	5	10	23	11	9	6	4	25
Ccdc166	9	9	8	5	9	10	11	15	23	25	16	19	19	28
Gm27168	4	0	1	2	1	2	0	7	12	5	3	6	3	8
Gm38340	0	1	2	1	0	4	0	3	4	14	6	5	4	3
Pcdhgc5	3	17	22	9	13	22	7	41	31	47	32	28	36	44
Pcdhgb1	5	4	10	4	10	12	6	14	15	21	26	9	20	25
Pcdhga8	2	9	13	9	5	15	2	20	19	22	19	6	11	37
Pcdhga3	4	4	17	7	6	16	1	27	25	15	16	5	20	33
Gm44220	3	2	0	0	2	1	2	14	2	14	2	6	4	12
Gm6210	1	3	2	2	4	4	5	4	6	8	11	11	10	7
Gm44418	13	17	29	17	21	23	20	35	42	32	96	37	57	33
Gm45235	1	4	5	2	1	6	1	3	10	10	5	8	8	7
Brd3os	6	23	15	5	10	16	12	36	37	46	45	15	26	47
Gm41724	5	6	12	11	6	16	5	15	32	27	13	3	19	33
