# Supplementary material for: Platelet Derived Vesicles Enhance the TGF-beta Signaling Pathway of M1 Macrophage
Source: Front Endocrinol (Lausanne). 2022 Mar 18;13:868893. doi: 10.3389/fendo.2022.868893 (PMC8972998; doi:10.3389/fendo.2022.868893)
Supplement: Supplementary file 5 [file Table_5.xlsx]

## Sheet: Sheet 1
KEGG_ID
