# Supplementary material for: Platelet Derived Vesicles Enhance the TGF-beta Signaling Pathway of M1 Macrophage
Source: Front Endocrinol (Lausanne). 2022 Mar 18;13:868893. doi: 10.3389/fendo.2022.868893 (PMC8972998; doi:10.3389/fendo.2022.868893)
Supplement: Supplementary file 8 [file Table_8.xlsx]

## Sheet: Sheet 1
ID	Description	setSize	enrichmentScore	NES	pvalue	p.adjust	qvalues	rank	leading_edge	core_enrichment
KEGG_PATHWAYS_IN_CANCER	KEGG_PATHWAYS_IN_CANCER	299	0.418397	1.88325	0.000124347	0.00679429	0.00576893	5881	tags=34%, list=22%, signal=27%	FGF3/BMP4/WNT4/HHIP/GLI2/FZD2/TCF7L1/FLT3/AXIN2/WNT16/LAMA1/FGF21/VEGFD/WNT9A/CDKN2B/PGF/TGFB3/FZD8/LAMA2/RARB/RXRA/CDKN2A/WNT3A/LEF1/MMP2/FGF6/TRAF4/LAMA4/FN1/ERBB2/FZD4/SMO/TCF7/FGFR1/COL4A1/LAMB1/TGFA/FGF2/RET/FGFR2/DAPK2/FZD3/PIK3R3/MSH6/CEBPA/GLI3/FGFR3/ABL1/LAMB2/PLCG1/WNT5B/STK36/TGFB2/COL4A2/ITGA3/FZD9/PDGFRA/PIK3R2/SMAD3/LAMA5/PDGFRB/AR/EGFR/PPARD/MAPK10/WNT2/FGF9/FGF17/CCNA1/CBLC/FZD10/…
KEGG_ADHERENS_JUNCTION	KEGG_ADHERENS_JUNCTION	70	0.535292	1.99657	0.000153468	0.00679429	0.00576893	5904	tags=37%, list=22%, signal=29%	NECTIN1/TCF7L1/LMO7/WASF1/ACTN3/LEF1/ERBB2/TCF7/PTPRF/FGFR1/NECTIN3/PARD3/SNAI1/SNAI2/WASF3/SMAD3/YES1/EGFR/SORBS1/CDH1/FARP2/SSX2IP/IGF1R/TJP1/TGFBR1/PTPRB
KEGG_BASAL_CELL_CARCINOMA	KEGG_BASAL_CELL_CARCINOMA	50	0.618141	2.16838	0.000160077	0.00679429	0.00576893	2721	tags=40%, list=10%, signal=36%	BMP4/WNT4/HHIP/GLI2/FZD2/TCF7L1/AXIN2/WNT16/WNT9A/FZD8/WNT3A/LEF1/FZD4/SMO/TCF7/FZD3/GLI3/WNT5B/STK36/FZD9
KEGG_ALLOGRAFT_REJECTION	KEGG_ALLOGRAFT_REJECTION	15	-0.755765	-2.1277	0.000224517	0.00679429	0.00576893	4299	tags=73%, list=16%, signal=62%	TNF/IL12B/GZMB/CD80/CD40/CD86/CD40LG/IL10/CD28/IL5/IFNG
KEGG_AUTOIMMUNE_THYROID_DISEASE	KEGG_AUTOIMMUNE_THYROID_DISEASE	19	-0.722662	-2.17525	0.000229991	0.00679429	0.00576893	5909	tags=79%, list=22%, signal=62%	IFNA4/IFNA1/GZMB/CD80/CD40/IFNA13/CD86/CD40LG/IL10/CD28/TSHB/CTLA4/IL5/IFNA5/TSHR
KEGG_FOCAL_ADHESION	KEGG_FOCAL_ADHESION	193	0.405953	1.74991	0.000263922	0.00679429	0.00576893	4754	tags=31%, list=18%, signal=25%	COL5A3/LAMA1/FLNC/VEGFD/ITGA7/PGF/LAMA2/TLN2/COL5A1/COL5A2/ACTN3/THBS3/COL3A1/ITGA11/COMP/THBS2/MYLK/TNC/COL6A3/PAK3/COL1A2/PARVA/COL6A1/LAMA4/FN1/ERBB2/COL6A2/COL4A1/BCAR1/LAMB1/COL1A1/SHC2/TNXB/COL11A1/PIK3R3/PDGFD/LAMB2/RASGRF1/TNN/MYL9/COL4A2/ITGA3/PDGFRA/PIK3R2/VAV2/LAMA5/PDGFRB/EGFR/ARHGAP35/MAPK10/CAV3/ITGA10/MYLPF/LAMC2/EGF/COL2A1/PRKCA/CCND3/COL4A6
KEGG_AXON_GUIDANCE	KEGG_AXON_GUIDANCE	126	0.447057	1.82465	0.000281254	0.00679429	0.00576893	6142	tags=41%, list=23%, signal=32%	ABLIM3/EFNA4/UNC5C/EPHB2/EFNB2/SEMA3D/RHOD/EPHB3/SEMA3F/EPHB4/CXCL12/EFNB1/ROBO1/NFATC4/SEMA3B/EPHA2/SLIT3/PAK3/NFATC2/EPHA7/NTN4/EPHA3/EFNA1/ABL1/SEMA3E/PLXNB1/GNAI1/SLIT2/SEMA6A/EFNA5/NTN1/PLXNA3/SEMA4B/UNC5B/SEMA5A/SEMA7A/EFNA3/SRGAP3/SEMA3G/ROBO2/ABLIM1/EPHB1/UNC5D/CXCR4/LIMK2/SEMA6C/SRGAP1/SEMA6D/LIMK1/RGS3/NFATC3/UNC5A
KEGG_ECM_RECEPTOR_INTERACTION	KEGG_ECM_RECEPTOR_INTERACTION	81	0.510199	1.95426	0.0003003	0.00679429	0.00576893	3159	tags=41%, list=12%, signal=36%	SV2A/COL5A3/LAMA1/ITGA7/LAMA2/COL5A1/COL5A2/THBS3/COL3A1/ITGA11/COMP/THBS2/SV2C/TNC/SDC2/HSPG2/COL6A3/COL1A2/COL6A1/LAMA4/FN1/COL6A2/COL4A1/LAMB1/COL1A1/TNXB/COL11A1/LAMB2/TNN/COL4A2/ITGA3/LAMA5/SDC1
KEGG_TGF_BETA_SIGNALING_PATHWAY	KEGG_TGF_BETA_SIGNALING_PATHWAY	81	0.481758	1.84532	0.00045045	0.00869217	0.00738038	5873	tags=35%, list=22%, signal=27%	NODAL/BMP4/SMAD9/CDKN2B/GDF6/INHBB/TGFB3/BMP8A/THBS3/COMP/THBS2/BMP6/BMP5/LTBP1/TGFB2/SMAD6/SMAD3/BMPR1B/GDF5/BMPR1A/MYC/DCN/ZFYVE9/SMAD5/ID4/SMURF2/TGFBR1/SMAD7
KEGG_HEDGEHOG_SIGNALING_PATHWAY	KEGG_HEDGEHOG_SIGNALING_PATHWAY	50	0.549538	1.92772	0.000480231	0.00869217	0.00738038	2614	tags=32%, list=10%, signal=29%	BMP4/WNT4/HHIP/GLI2/WNT16/WNT9A/BMP8A/WNT3A/BMP6/GAS1/SMO/BMP5/RAB23/GLI3/WNT5B/STK36
KEGG_TOLL_LIKE_RECEPTOR_SIGNALING_PATHWAY	KEGG_TOLL_LIKE_RECEPTOR_SIGNALING_PATHWAY	92	-0.403995	-1.75631	0.000935745	0.0153973	0.0130736	8602	tags=51%, list=32%, signal=35%	TLR2/RIPK1/PIK3R5/TLR6/NFKBIA/AKT2/CHUK/PIK3CD/TICAM2/MYD88/IL12A/AKT3/RELA/LY96/CASP8/CD14/IKBKE/PIK3CB/TLR8/TAB2/IFNA4/IFNA1/FOS/TBK1/MAPK13/TLR7/SPP1/MAP3K8/TNF/IRF5/IL12B/TLR3/CD80/NFKB1/TLR9/CD40/CXCL11/TLR4/IFNA13/MAP2K4/CXCL10/CD86/CCL3/CCL4/IL6/IFNA5/IFNB1
KEGG_WNT_SIGNALING_PATHWAY	KEGG_WNT_SIGNALING_PATHWAY	137	0.395636	1.63345	0.00111654	0.0168411	0.0142995	4753	tags=26%, list=17%, signal=21%	WNT4/FZD2/TCF7L1/AXIN2/WNT16/WNT9A/SOX17/FZD8/PRICKLE2/NKD2/WNT3A/LEF1/NFATC4/NFATC2/FZD4/TCF7/FZD3/DKK1/WNT5B/VANGL2/FZD9/SFRP2/VANGL1/SMAD3/CAMK2G/PPARD/MAPK10/WNT2/FZD10/FOSL1/FRAT2/WNT6/MYC/PRKCA/CCND3
KEGG_CALCIUM_SIGNALING_PATHWAY	KEGG_CALCIUM_SIGNALING_PATHWAY	156	0.370122	1.55414	0.00287474	0.0400253	0.0339848	3182	tags=22%, list=12%, signal=20%	SLC25A31/RYR2/GRIN2C/PTGFR/ATP2B2/ADRA1D/PHKG1/CACNA1G/ADRA1B/ADRB3/RYR3/PLCD4/BDKRB2/NOS1/NOS3/MYLK/P2RX5/ERBB2/PLCE1/CAMK4/ADCY2/AVPR1A/CHRM3/BDKRB1/CHRNA7/PLCG1/PDGFRA/EDNRA/GNA11/PLCD1/HTR7/PLCD3/PDGFRB/EGFR/CAMK2G
KEGG_MELANOGENESIS	KEGG_MELANOGENESIS	87	0.427048	1.65384	0.00311019	0.0402103	0.0341419	5748	tags=34%, list=21%, signal=27%	WNT4/FZD2/TCF7L1/WNT16/WNT9A/FZD8/WNT3A/LEF1/CREB3L1/FZD4/GNAO1/TCF7/CREB3L3/CREB3L2/ADCY2/FZD3/WNT5B/FZD9/GNAI1/CAMK2G/WNT2/FZD10/WNT6/ADCY6/PRKCA/EDNRB/ADCY1/ADCY4/WNT5A/WNT11
KEGG_REGULATION_OF_ACTIN_CYTOSKELETON	KEGG_REGULATION_OF_ACTIN_CYTOSKELETON	191	0.344227	1.48247	0.00435529	0.0501128	0.04255	4296	tags=23%, list=16%, signal=20%	FGF3/FGF21/ITGA7/MRAS/BDKRB2/WASF1/ACTN3/ITGA11/MYLK/FGF6/FGD3/PAK3/FN1/FGD1/FGFR1/BCAR1/ENAH/FGF2/FGFR2/PIK3R3/PDGFD/FGFR3/CHRM3/PFN2/BDKRB1/MYL9/ITGA3/PDGFRA/MYH9/PIK3R2/NCKAP1/VAV2/PDGFRB/EGFR/ARHGAP35/PIP4K2B/FGF9/FGF17/MOS/ITGA10/RRAS2/MYLPF/EGF/FGF7
KEGG_BLADDER_CANCER	KEGG_BLADDER_CANCER	39	0.510413	1.70502	0.00442986	0.0501128	0.04255	5161	tags=38%, list=19%, signal=31%	VEGFD/PGF/CDKN2A/MMP2/ERBB2/DAPK2/FGFR3/EGFR/EGF/TYMP/MYC/DAPK1/CDH1/CDK4/VEGFC
KEGG_CYTOSOLIC_DNA_SENSING_PATHWAY	KEGG_CYTOSOLIC_DNA_SENSING_PATHWAY	43	-0.447879	-1.66655	0.00523972	0.0532157	0.0451846	8582	tags=51%, list=32%, signal=35%	RIPK1/NFKBIA/DDX58/CHUK/ADAR/POLR3C/CASP1/RELA/IKBKE/NFKBIB/IFNA4/IFNA1/TBK1/NFKB1/IFNA13/CXCL10/AIM2/CCL4/IL6/IL33/IFNA5/IFNB1
KEGG_GRAFT_VERSUS_HOST_DISEASE	KEGG_GRAFT_VERSUS_HOST_DISEASE	13	-0.6795	-1.8329	0.00529217	0.0532157	0.0451846	4364	tags=69%, list=16%, signal=58%	IL1A/TNF/GZMB/CD80/KLRC1/CD86/IL6/CD28/IFNG
KEGG_JAK_STAT_SIGNALING_PATHWAY	KEGG_JAK_STAT_SIGNALING_PATHWAY	129	-0.310633	-1.42633	0.0101081	0.0962925	0.0817604	4415	tags=27%, list=16%, signal=23%	SPRY2/IL12RB1/JAK2/IL10RA/IL12B/STAT4/MPL/SOS1/SPRED1/IL19/OSM/CISH/EPOR/IL22/IL7R/IFNA13/PIM1/IL5RA/SOCS7/IL11/IL12RB2/IL23A/IL15RA/SOCS1/IL20/IL15/IL21/IL6/IL10/IL13/IL5/IFNA5/IL22RA2/IFNG/IFNB1
KEGG_INTESTINAL_IMMUNE_NETWORK_FOR_IGA_PRODUCTION	KEGG_INTESTINAL_IMMUNE_NETWORK_FOR_IGA_PRODUCTION	31	-0.474758	-1.63808	0.0123001	0.111231	0.0944441	4443	tags=48%, list=16%, signal=41%	TNFSF13/CD80/ITGB7/CD40/ITGA4/CCR10/CD86/IL15RA/CCL28/CD40LG/IL15/IL6/IL10/CD28/IL5
KEGG_GLYCOSAMINOGLYCAN_BIOSYNTHESIS_HEPARAN_SULFATE	KEGG_GLYCOSAMINOGLYCAN_BIOSYNTHESIS_HEPARAN_SULFATE	22	0.561425	1.64121	0.0134946	0.111231	0.0944441	7181	tags=59%, list=26%, signal=44%	HS3ST1/HS3ST3B1/EXTL1/B3GALT6/HS3ST3A1/HS6ST2/GLCE/EXTL3/NDST3/EXT2/B4GALT7/NDST1/HS2ST1
KEGG_CYTOKINE_CYTOKINE_RECEPTOR_INTERACTION	KEGG_CYTOKINE_CYTOKINE_RECEPTOR_INTERACTION	211	-0.268698	-1.3226	0.0140187	0.111231	0.0944441	4513	tags=27%, list=17%, signal=22%	TNFSF12/TNFSF13/IL1A/IL12RB1/TNF/IL10RA/IL18RAP/CXCL14/IL12B/CCR5/CCL2/MPL/TNFSF14/HGF/IL19/CD40/CXCL11/OSM/XCL1/EPOR/IL22/IL7R/IFNA13/CXCL2/CCL7/CCR10/CXCL10/IL5RA/IL11/IL12RB2/IL23A/PPBP/IL15RA/CCR4/TNFSF10/CCL28/IL20/CD40LG/CCL3/CCR3/TNFSF4/IL15/CCL4/IL21/IL6/TNFRSF25/IL10/TNFSF18/IL13/IL5/IFNA5/IL22RA2/IFNG/TNFSF8/TNFSF15/IFNB1
KEGG_RIG_I_LIKE_RECEPTOR_SIGNALING_PATHWAY	KEGG_RIG_I_LIKE_RECEPTOR_SIGNALING_PATHWAY	57	-0.388304	-1.54243	0.0141343	0.111231	0.0944441	9807	tags=58%, list=36%, signal=37%	TRAF2/ISG15/IRF7/OTUD5/MAPK9/CYLD/RIPK1/NFKBIA/DDX58/CHUK/IL12A/RELA/DDX3X/DHX58/CASP8/IKBKE/NFKBIB/AZI2/DDX3Y/IFNA4/IFNA1/TBK1/MAPK13/TRIM25/TNF/IL12B/NFKB1/TANK/IFNA13/CXCL10/IFIH1/IFNA5/IFNB1
KEGG_ENDOMETRIAL_CANCER	KEGG_ENDOMETRIAL_CANCER	49	0.440533	1.53961	0.0172717	0.130257	0.1106	6829	tags=37%, list=25%, signal=28%	TCF7L1/AXIN2/LEF1/ERBB2/TCF7/PIK3R3/PIK3R2/FOXO3/EGFR/EGF/MYC/CDH1/MLH1/CASP9/HRAS/ELK1/PIK3CG/BAD
KEGG_PORPHYRIN_AND_CHLOROPHYLL_METABOLISM	KEGG_PORPHYRIN_AND_CHLOROPHYLL_METABOLISM	25	0.523258	1.58476	0.0215592	0.153025	0.129931	6806	tags=44%, list=25%, signal=33%	UGT1A1/HMOX1/EARS2/ALAS2/UGT1A9/CPOX/MMAB/HMBS/UROS/ALAD/ALAS1
KEGG_MELANOMA	KEGG_MELANOMA	60	0.41495	1.50158	0.0219815	0.153025	0.129931	6829	tags=43%, list=25%, signal=33%	FGF3/FGF21/CDKN2A/FGF6/FGFR1/FGF2/PIK3R3/PDGFD/PDGFRA/PIK3R2/PDGFRB/EGFR/FGF9/FGF17/EGF/FGF7/FGF13/CDH1/CDK4/IGF1R/FGF23/E2F1/HRAS/FGF1/PIK3CG/BAD
KEGG_MAPK_SIGNALING_PATHWAY	KEGG_MAPK_SIGNALING_PATHWAY	242	0.302746	1.33586	0.0240871	0.161473	0.137104	4646	tags=25%, list=17%, signal=21%	FGF3/BDNF/HSPA1A/FGF21/HSPA1B/CACNA1G/FLNC/MAP3K13/TGFB3/MRAS/RASGRF2/IL1R1/MAPK12/NFATC4/FGF6/MAP3K14/PLA2G2D/NFATC2/RASGRP3/FGFR1/FGF2/FGFR2/CACNG7/FGFR3/RASGRF1/NGF/MAP3K12/PLA2G6/RPS6KA6/TGFB2/PDGFRA/MAPK8IP1/HSPB1/PDGFRB/MKNK2/EGFR/HSPA8/MAPK8IP2/PTPN5/MAPK10/FGF9/FGF17/CACNG5/MOS/NTRK2/RPS6KA1/RRAS2/MECOM/ARRB2/EGF/FGF7/MAP2K6/DUSP6/HSPA1L/MYC/ECSIT/FGF13/CACNB3/CACNA2D3/PRKCA/CACNA1C
KEGG_NEUROACTIVE_LIGAND_RECEPTOR_INTERACTION	KEGG_NEUROACTIVE_LIGAND_RECEPTOR_INTERACTION	177	0.318519	1.35902	0.0251236	0.162406	0.137897	3667	tags=27%, list=14%, signal=23%	CHRNA1/GRIN2C/PTGFR/GRID1/GHSR/ADRA1D/ADRA1B/ADRB3/BDKRB2/MC5R/GRM4/CHRNB1/GLRB/NMBR/PTH1R/HTR1D/NPFFR1/CALCR/SSTR5/GABRA4/P2RX5/GLP1R/VIPR2/GALR2/SSTR2/AVPR1A/PARD3/GLP2R/CHRM3/BDKRB1/CHRNA7/ADRA2B/DRD4/HTR1B/GHR/EDNRA/GABRE/LPAR4/HTR7/AVPR2/ADRA2A/GRIK2/PTGER2/PRLHR/GRIA4/OPRL1/AGTR2
KEGG_CIRCADIAN_RHYTHM_MAMMAL	KEGG_CIRCADIAN_RHYTHM_MAMMAL	13	0.624338	1.59897	0.0272544	0.170105	0.144434	6573	tags=54%, list=24%, signal=41%	PER2/PER1/NPAS2/NR1D1/ARNTL/BHLHE40/CRY2
KEGG_DRUG_METABOLISM_CYTOCHROME_P450	KEGG_DRUG_METABOLISM_CYTOCHROME_P450	38	0.455116	1.5102	0.0301632	0.181985	0.15452	6123	tags=45%, list=23%, signal=35%	UGT1A1/GSTO2/GSTM3/AOX1/GSTM2/FMO1/MAOB/ADH7/GSTT1/UGT1A9/GSTM5/GSTA4/ALDH3A1/GSTP1/GSTM1/FMO2/ALDH1A3
KEGG_METABOLISM_OF_XENOBIOTICS_BY_CYTOCHROME_P450	KEGG_METABOLISM_OF_XENOBIOTICS_BY_CYTOCHROME_P450	35	0.455906	1.48571	0.0366927	0.207937	0.176556	5281	tags=40%, list=19%, signal=32%	UGT1A1/GSTO2/GSTM3/GSTM2/EPHX1/ADH7/GSTT1/CYP1B1/UGT1A9/GSTM5/GSTA4/ALDH3A1/GSTP1/GSTM1
KEGG_GLUTATHIONE_METABOLISM	KEGG_GLUTATHIONE_METABOLISM	45	0.425966	1.46349	0.0367623	0.207937	0.176556	5950	tags=38%, list=22%, signal=30%	GSTO2/GSTM3/GPX7/GSTM2/SRM/GGT7/GSTT1/GGT1/GSTM5/GSTA4/GSS/GSTP1/GSTM1/GPX3/GCLM/GCLC/OPLAH
KEGG_PANTOTHENATE_AND_COA_BIOSYNTHESIS	KEGG_PANTOTHENATE_AND_COA_BIOSYNTHESIS	15	0.57608	1.53661	0.0401947	0.220462	0.18719	6036	tags=53%, list=22%, signal=42%	BCAT1/PANK1/DPYD/VNN1/ENPP3/PPCS/COASY/PPCDC
KEGG_NEUROTROPHIN_SIGNALING_PATHWAY	KEGG_NEUROTROPHIN_SIGNALING_PATHWAY	116	0.330466	1.33382	0.0480591	0.255844	0.217233	4147	tags=17%, list=15%, signal=15%	NTRK3/IRS1/BDNF/NGFR/MAPK12/CAMK4/SHC2/PIK3R3/ABL1/NGF/PLCG1/RPS6KA6/GAB1/PIK3R2/MAGED1/FOXO3/CAMK2G/MAPK10/NTRK2/RPS6KA1
KEGG_SELENOAMINO_ACID_METABOLISM	KEGG_SELENOAMINO_ACID_METABOLISM	22	0.505505	1.47774	0.0499474	0.25752	0.218656	7255	tags=45%, list=27%, signal=33%	CBS/SEPHS2/CTH/GGT7/MARS2/GGT1/LCMT2/AHCY/PAPSS1/GGT5
KEGG_TIGHT_JUNCTION	KEGG_TIGHT_JUNCTION	108	0.332674	1.33102	0.0512195	0.25752	0.218656	6133	tags=31%, list=23%, signal=24%	MYH15/IGSF5/MYH3/MRAS/CLDN5/ACTN3/RAB3B/MYH13/JAM3/AMOTL1/PARD3/MYL9/GNAI1/MYH9/MPDZ/CTTN/PARD6G/YES1/MAGI2/RRAS2/MYLPF/CLDN7/PRKCA/MYH10/CDK4/JAM2/PRKCH/EPB41L3/RRAS/TJP1/MAGI1/MAGI3/LLGL2/PRKCZ
KEGG_COLORECTAL_CANCER	KEGG_COLORECTAL_CANCER	61	0.377971	1.37118	0.0578434	0.282964	0.24026	5850	tags=26%, list=22%, signal=21%	TCF7L1/AXIN2/TGFB3/LEF1/TCF7/PIK3R3/MSH6/TGFB2/PIK3R2/SMAD3/MAPK10/MYC/MLH1/MSH2/CASP9/TGFBR1
KEGG_ARRHYTHMOGENIC_RIGHT_VENTRICULAR_CARDIOMYOPATHY_ARVC	KEGG_ARRHYTHMOGENIC_RIGHT_VENTRICULAR_CARDIOMYOPATHY_ARVC	67	0.367284	1.35797	0.0597868	0.284774	0.241797	5903	tags=40%, list=22%, signal=32%	RYR2/TCF7L1/ITGA7/LAMA2/ACTN3/ITGA11/LEF1/TCF7/SGCD/CDH2/CACNG7/ITGA3/DES/CACNG5/ITGA10/SGCA/DAG1/CACNB3/CACNA2D3/CACNA1C/PKP2/DMD/CACNB1/CACNA2D1/ATP2A2/DSC2/ITGA1
KEGG_PRIMARY_IMMUNODEFICIENCY	KEGG_PRIMARY_IMMUNODEFICIENCY	34	-0.395529	-1.39525	0.0621568	0.288471	0.244936	8059	tags=50%, list=30%, signal=35%	DCLRE1C/IL2RG/CD19/TNFRSF13C/AICDA/AIRE/IGLL1/CD4/PTPRC/RAG1/CD79A/CD40/IL7R/LCK/CD40LG/ZAP70/RAG2
KEGG_FATTY_ACID_METABOLISM	KEGG_FATTY_ACID_METABOLISM	35	0.430273	1.40218	0.0685705	0.303284	0.257513	4171	tags=17%, list=15%, signal=15%	ACSL6/CPT1B/CPT1C/ADH7/ACAT2/ACSL3
KEGG_AMINOACYL_TRNA_BIOSYNTHESIS	KEGG_AMINOACYL_TRNA_BIOSYNTHESIS	22	0.490059	1.43259	0.0686996	0.303284	0.257513	9528	tags=73%, list=35%, signal=47%	EARS2/MARS2/PSTK/VARS2/PARS2/FARSB/CARS2/AARS2/NARS2/LARS2/MTFMT/DARS2/IARS2/YARS2/TARS2/SARS2
KEGG_ARGININE_AND_PROLINE_METABOLISM	KEGG_ARGININE_AND_PROLINE_METABOLISM	46	0.396667	1.36831	0.072396	0.305107	0.259061	3631	tags=28%, list=13%, signal=25%	PYCR1/P4HA3/ALDH18A1/AOC1/NOS1/NOS3/P4HA2/SRM/MAOB/AZIN2/CPS1/AGMAT/NAGS
KEGG_GALACTOSE_METABOLISM	KEGG_GALACTOSE_METABOLISM	24	0.471893	1.41359	0.0724839	0.305107	0.259061	4587	tags=25%, list=17%, signal=21%	LCT/B4GALT2/GCK/B4GALT1/PFKL/GALK1
KEGG_PROSTATE_CANCER	KEGG_PROSTATE_CANCER	85	0.340196	1.31428	0.0753821	0.305736	0.259595	3147	tags=20%, list=12%, signal=18%	TCF7L1/LEF1/CREB3L1/ERBB2/TCF7/FGFR1/TGFA/CREB3L3/CREB3L2/FGFR2/PIK3R3/PDGFD/PDGFRA/PIK3R2/PDGFRB/AR/EGFR
KEGG_PANCREATIC_CANCER	KEGG_PANCREATIC_CANCER	69	0.357017	1.32772	0.0760117	0.305736	0.259595	5850	tags=26%, list=22%, signal=21%	VEGFD/PGF/TGFB3/CDKN2A/ERBB2/TGFA/PIK3R3/TGFB2/PIK3R2/SMAD3/EGFR/MAPK10/EGF/CDK4/VEGFC/CASP9/PLD1/TGFBR1
KEGG_REGULATION_OF_AUTOPHAGY	KEGG_REGULATION_OF_AUTOPHAGY	24	-0.430503	-1.38348	0.0778824	0.30645	0.260202	5909	tags=25%, list=22%, signal=20%	IFNA4/IFNA1/IFNA13/PRKAA2/IFNA5/IFNG
KEGG_INSULIN_SIGNALING_PATHWAY	KEGG_INSULIN_SIGNALING_PATHWAY	124	0.310762	1.26686	0.081335	0.307812	0.261358	7401	tags=31%, list=27%, signal=23%	IRS1/PPP1R3C/PHKG1/INPP5D/PCK2/PTPRF/SHC2/GYS1/PIK3R3/GCK/PPARGC1A/FASN/PIK3R2/MKNK2/ACACB/MAPK10/CBLC/EIF4EBP1/RHOQ/SORBS1/PHKA1/PRKCZ/PRKAG2/PRKAR2A/HRAS/ELK1/SHC1/PRKACA/PIK3CG/PRKAR2B/BAD/PRKCI/PDE3A/PRKAB1/INSR/PRKAB2/SOCS2/ACACA/PTPN1
KEGG_VASCULAR_SMOOTH_MUSCLE_CONTRACTION	KEGG_VASCULAR_SMOOTH_MUSCLE_CONTRACTION	98	0.326567	1.28799	0.0816297	0.307812	0.261358	5373	tags=27%, list=20%, signal=21%	ADRA1D/ADRA1B/PPP1R12B/KCNMA1/ACTG2/ACTA2/MYLK/PLA2G2D/GUCY1A2/ADCY2/AVPR1A/CALD1/NPR2/PLA2G6/MYL9/EDNRA/GNA11/PPP1R14A/RAMP2/ADCY6/PRKCA/CACNA1C/ADCY1/GNA12/ADCY4/PRKCH
KEGG_NON_SMALL_CELL_LUNG_CANCER	KEGG_NON_SMALL_CELL_LUNG_CANCER	53	0.373354	1.32429	0.0899303	0.328059	0.278549	6829	tags=36%, list=25%, signal=27%	RARB/RXRA/CDKN2A/ERBB2/TGFA/PIK3R3/PLCG1/PIK3R2/FOXO3/EGFR/EGF/PRKCA/CDK4/CASP9/RXRG/E2F1/HRAS/PIK3CG/BAD
KEGG_NICOTINATE_AND_NICOTINAMIDE_METABOLISM	KEGG_NICOTINATE_AND_NICOTINAMIDE_METABOLISM	23	0.468242	1.38511	0.0906239	0.328059	0.278549	5616	tags=39%, list=21%, signal=31%	NNMT/AOX1/NMNAT2/ENPP3/QPRT/NT5E/BST1/NT5M/NNT
KEGG_LEISHMANIA_INFECTION	KEGG_LEISHMANIA_INFECTION	52	-0.327786	-1.27416	0.103763	0.36631	0.311028	8602	tags=40%, list=32%, signal=28%	TLR2/NFKBIA/MYD88/IL12A/MARCKSL1/RELA/NFKBIB/TAB2/FOS/MAPK13/IL1A/TNF/JAK2/IL12B/NFKB1/TLR4/NOS2/ITGA4/IL10/IFNG/PTGS2
KEGG_PPAR_SIGNALING_PATHWAY	KEGG_PPAR_SIGNALING_PATHWAY	55	0.363456	1.29739	0.105238	0.36631	0.311028	4762	tags=29%, list=18%, signal=24%	ACSL6/PPARA/CPT1B/ANGPTL4/RXRA/PCK2/ME1/CPT1C/PPARD/ACOX2/SLC27A5/ACSL3/PLIN1/NR1H3/SORBS1/FADS2
KEGG_TYPE_I_DIABETES_MELLITUS	KEGG_TYPE_I_DIABETES_MELLITUS	20	-0.437375	-1.33825	0.111596	0.38111	0.323595	6366	tags=50%, list=23%, signal=38%	GAD2/GAD1/IL1A/TNF/IL12B/GZMB/CD80/CD86/CD28/IFNG
KEGG_NOD_LIKE_RECEPTOR_SIGNALING_PATHWAY	KEGG_NOD_LIKE_RECEPTOR_SIGNALING_PATHWAY	54	-0.321191	-1.25996	0.115102	0.385805	0.327581	8827	tags=46%, list=32%, signal=31%	MAPK9/BIRC3/NFKBIA/CHUK/TAB3/CASP1/RELA/CASP8/NFKBIB/BIRC2/TAB2/XIAP/ERBIN/MAPK13/TNF/NLRP3/NOD1/CCL2/NOD2/NFKB1/TNFAIP3/CXCL2/CCL7/RIPK2/IL6
KEGG_SYSTEMIC_LUPUS_ERYTHEMATOSUS	KEGG_SYSTEMIC_LUPUS_ERYTHEMATOSUS	79	-0.287376	-1.21222	0.128748	0.419295	0.356016	4299	tags=44%, list=16%, signal=37%	C1QB/C1QC/H3C3/SSB/H4C8/C8G/H2AZ1/CTSG/C9/C1QA/H2AC20/H2AC15/H4C6/H2AC12/C4A/TNF/H2BC11/H3C8/ELANE/CD80/TRIM21/CD40/H2AC13/H3C2/H2BC12/H2BC13/CD86/H2BC15/CD40LG/H4C4/IL10/CD28/GRIN2A/IFNG/C6
KEGG_SMALL_CELL_LUNG_CANCER	KEGG_SMALL_CELL_LUNG_CANCER	82	0.322499	1.23842	0.129726	0.419295	0.356016	3056	tags=20%, list=11%, signal=17%	LAMA1/CDKN2B/LAMA2/RARB/RXRA/TRAF4/LAMA4/FN1/COL4A1/LAMB1/PIK3R3/LAMB2/COL4A2/ITGA3/PIK3R2/LAMA5
KEGG_O_GLYCAN_BIOSYNTHESIS	KEGG_O_GLYCAN_BIOSYNTHESIS	24	0.434883	1.30272	0.139927	0.44433	0.377273	5187	tags=38%, list=19%, signal=30%	GALNT9/GALNT17/GCNT4/GALNT15/GALNT2/ST3GAL2/GALNT18/GALNT10/GALNT5
KEGG_DORSO_VENTRAL_AXIS_FORMATION	KEGG_DORSO_VENTRAL_AXIS_FORMATION	21	0.446883	1.28917	0.148839	0.46448	0.394382	5440	tags=38%, list=20%, signal=30%	CPEB1/NOTCH3/SPIRE2/PIWIL2/NOTCH4/EGFR/PIWIL4/ETS1
KEGG_VIBRIO_CHOLERAE_INFECTION	KEGG_VIBRIO_CHOLERAE_INFECTION	50	0.353873	1.24135	0.152713	0.468493	0.39779	6016	tags=22%, list=22%, signal=17%	ATP6V0A4/KCNQ1/KDELR3/PLCG1/KDELR2/PDIA4/CFTR/PRKCA/MUC2/TJP1/SEC61A1
KEGG_LEUKOCYTE_TRANSENDOTHELIAL_MIGRATION	KEGG_LEUKOCYTE_TRANSENDOTHELIAL_MIGRATION	98	0.301196	1.18792	0.16472	0.490707	0.416652	3181	tags=18%, list=12%, signal=16%	THY1/CLDN5/ACTN3/CXCL12/MAPK12/MMP2/JAM3/BCAR1/PIK3R3/RAPGEF3/PLCG1/MYL9/GNAI1/PIK3R2/CDH5/VAV2/ARHGAP35/SIPA1
KEGG_GLYCOSAMINOGLYCAN_BIOSYNTHESIS_CHONDROITIN_SULFATE	KEGG_GLYCOSAMINOGLYCAN_BIOSYNTHESIS_CHONDROITIN_SULFATE	21	0.440693	1.27131	0.165376	0.490707	0.416652	2956	tags=24%, list=11%, signal=21%	CHPF/CHST12/CHSY1/CHPF2/B3GALT6
KEGG_RENAL_CELL_CARCINOMA	KEGG_RENAL_CELL_CARCINOMA	68	0.322348	1.19571	0.175855	0.513382	0.435905	2829	tags=13%, list=10%, signal=12%	VEGFD/PGF/TGFB3/PAK3/TGFA/PIK3R3/TGFB2/GAB1/PIK3R2
KEGG_ADIPOCYTOKINE_SIGNALING_PATHWAY	KEGG_ADIPOCYTOKINE_SIGNALING_PATHWAY	63	0.328281	1.19698	0.180976	0.516245	0.438335	3492	tags=16%, list=13%, signal=14%	ACSL6/PPARA/IRS1/CPT1B/RXRA/PCK2/CPT1C/PPARGC1A/ACACB/MAPK10
KEGG_STARCH_AND_SUCROSE_METABOLISM	KEGG_STARCH_AND_SUCROSE_METABOLISM	28	0.398229	1.23945	0.18254	0.516245	0.438335	4342	tags=21%, list=16%, signal=18%	UGT1A1/GYS1/GCK/ENPP3/TREH/UGT1A9
KEGG_VASOPRESSIN_REGULATED_WATER_REABSORPTION	KEGG_VASOPRESSIN_REGULATED_WATER_REABSORPTION	38	0.363559	1.20638	0.193341	0.53838	0.45713	5155	tags=21%, list=19%, signal=17%	DYNC1I1/CREB3L1/CREB3L3/CREB3L2/AVPR2/ADCY6/DYNLL1/DYNC2LI1
KEGG_NATURAL_KILLER_CELL_MEDIATED_CYTOTOXICITY	KEGG_NATURAL_KILLER_CELL_MEDIATED_CYTOTOXICITY	96	-0.257037	-1.12397	0.206656	0.566739	0.481209	4299	tags=19%, list=16%, signal=16%	TNF/VAV3/GZMB/RAET1E/SOS1/SH2D1A/IFNA13/LCK/KLRC1/ULBP1/TNFSF10/KLRK1/IFNA5/ZAP70/PRKCG/IFNG/IFNB1/CHP2
KEGG_PYRIMIDINE_METABOLISM	KEGG_PYRIMIDINE_METABOLISM	89	0.295425	1.14786	0.212977	0.575355	0.488525	6650	tags=30%, list=24%, signal=23%	ENTPD3/DCTD/UCK2/POLE2/UMPS/POLR1B/DPYD/POLR1E/POLR3D/POLR2H/ENTPD6/CAD/TYMP/NME6/NT5E/POLD4/POLR1A/NT5M/DUT/DHODH/POLD1/POLR3H/NME1/NME7/NME5/TK2/UCK1
KEGG_ASTHMA	KEGG_ASTHMA	15	-0.425242	-1.19718	0.224293	0.597015	0.506916	4299	tags=40%, list=16%, signal=34%	TNF/CD40/CD40LG/IL10/IL13/IL5
KEGG_OLFACTORY_TRANSDUCTION	KEGG_OLFACTORY_TRANSDUCTION	23	0.399932	1.18304	0.237713	0.623567	0.529461	4237	tags=26%, list=16%, signal=22%	CNGB1/CLCA1/PRKG2/CLCA2/CAMK2G/ARRB2
KEGG_GLYCINE_SERINE_AND_THREONINE_METABOLISM	KEGG_GLYCINE_SERINE_AND_THREONINE_METABOLISM	28	0.369033	1.14858	0.271699	0.702535	0.596512	3340	tags=29%, list=12%, signal=25%	CBS/SARDH/CTH/MAOB/PSPH/ALAS2/PHGDH/SHMT2
KEGG_N_GLYCAN_BIOSYNTHESIS	KEGG_N_GLYCAN_BIOSYNTHESIS	43	0.330526	1.12562	0.27696	0.706054	0.599499	7363	tags=40%, list=27%, signal=29%	MGAT3/B4GALT2/MOGS/B4GALT1/DOLPP1/MGAT5/ALG12/ALG2/MGAT2/RPN1/ALG9/ALG8/MAN1B1/RFT1/STT3B/STT3A/GANAB
KEGG_CARDIAC_MUSCLE_CONTRACTION	KEGG_CARDIAC_MUSCLE_CONTRACTION	68	-0.265811	-1.08881	0.283352	0.712316	0.604816	3970	tags=18%, list=15%, signal=15%	CACNA1F/FXYD2/ATP1A2/CACNA1S/MYL3/ATP1B4/TNNI3/CACNG8/MYL2/CACNA2D2/CACNB2/CACNB4
KEGG_DILATED_CARDIOMYOPATHY	KEGG_DILATED_CARDIOMYOPATHY	82	0.28533	1.09569	0.292482	0.725196	0.615753	5903	tags=35%, list=22%, signal=28%	RYR2/ITGA7/TGFB3/LAMA2/ITGA11/SGCD/ADCY2/CACNG7/TPM2/TGFB2/ITGA3/TNNT2/DES/CACNG5/ITGA10/TPM1/SGCA/DAG1/ADCY6/CACNB3/CACNA2D3/CACNA1C/DMD/ADCY1/ADCY4/CACNB1/CACNA2D1/ATP2A2/ITGA1
KEGG_ACUTE_MYELOID_LEUKEMIA	KEGG_ACUTE_MYELOID_LEUKEMIA	57	0.305857	1.09694	0.302388	0.739625	0.628004	4951	tags=21%, list=18%, signal=17%	TCF7L1/FLT3/LEF1/TCF7/PIK3R3/CEBPA/PIK3R2/PPARD/CCNA1/EIF4EBP1/MYC/RUNX1T1
KEGG_ETHER_LIPID_METABOLISM	KEGG_ETHER_LIPID_METABOLISM	27	0.359157	1.10654	0.320294	0.772976	0.656321	2616	tags=19%, list=10%, signal=17%	PLPP1/PLA2G2D/ENPP2/ENPP6/PLA2G6
KEGG_GAP_JUNCTION	KEGG_GAP_JUNCTION	78	0.282422	1.07345	0.32586	0.776061	0.658941	6562	tags=31%, list=24%, signal=23%	TUBB3/PRKG2/TUBB2B/TUBA1A/GUCY1A2/ADCY2/PDGFD/GNAI1/PDGFRA/GNA11/PDGFRB/TUBB2A/EGFR/EGF/ADCY6/PRKCA/ADCY1/ADCY4/TUBB4B/TJP1/MAPK7/TUBA1C/HRAS/PRKACA
KEGG_VIRAL_MYOCARDITIS	KEGG_VIRAL_MYOCARDITIS	43	0.318152	1.08348	0.335327	0.788237	0.66928	5015	tags=28%, list=18%, signal=23%	MYH15/MYH3/LAMA2/CXADR/MYH13/SGCD/ABL1/MYH9/SGCA/DAG1/MYH10/DMD
KEGG_ARACHIDONIC_ACID_METABOLISM	KEGG_ARACHIDONIC_ACID_METABOLISM	35	0.329429	1.07354	0.346007	0.802914	0.681741	4534	tags=31%, list=17%, signal=26%	GPX7/PTGIS/PLA2G2D/EPHX2/GGT7/PLA2G6/PTGES/CYP2U1/ALOX15/GGT1/CBR3
KEGG_BIOSYNTHESIS_OF_UNSATURATED_FATTY_ACIDS	KEGG_BIOSYNTHESIS_OF_UNSATURATED_FATTY_ACIDS	18	0.382436	1.06432	0.383319	0.878236	0.745696	6839	tags=28%, list=25%, signal=21%	ACOT2/ACOT4/FADS2/HACD1/PECR
KEGG_OTHER_GLYCAN_DEGRADATION	KEGG_OTHER_GLYCAN_DEGRADATION	14	-0.378371	-1.04377	0.39654	0.881133	0.748156	11720	tags=71%, list=43%, signal=41%	MAN2B2/AGA/GLB1/HEXB/FUCA1/MAN2B1/MANBA/HEXA/FUCA2/NEU3
KEGG_EPITHELIAL_CELL_SIGNALING_IN_HELICOBACTER_PYLORI_INFECTION	KEGG_EPITHELIAL_CELL_SIGNALING_IN_HELICOBACTER_PYLORI_INFECTION	65	0.281461	1.03399	0.400685	0.881133	0.748156	3492	tags=12%, list=13%, signal=11%	ATP6V0A4/IGSF5/MAPK12/MAP3K14/JAM3/PLCG1/EGFR/MAPK10
KEGG_RNA_POLYMERASE	KEGG_RNA_POLYMERASE	26	0.340466	1.04124	0.403041	0.881133	0.748156	10464	tags=54%, list=39%, signal=33%	POLR1B/POLR1E/POLR3D/POLR2H/POLR1A/POLR3H/POLR3K/POLR2A/POLR2L/POLR2J/POLR3GL/POLR2I/POLR2E/POLR1C
KEGG_TYROSINE_METABOLISM	KEGG_TYROSINE_METABOLISM	28	0.332951	1.03628	0.408139	0.881133	0.748156	6214	tags=36%, list=23%, signal=28%	AOX1/MAOB/ADH7/HGD/FAH/ALDH3A1/AOC3/MIF/ALDH1A3/LCMT2
KEGG_PATHOGENIC_ESCHERICHIA_COLI_INFECTION	KEGG_PATHOGENIC_ESCHERICHIA_COLI_INFECTION	49	0.294858	1.03049	0.408924	0.881133	0.748156	4610	tags=20%, list=17%, signal=17%	TUBB3/TUBB2B/KRT18/TUBA1A/ABL1/CTTN/TUBB2A/TLR5/CDH1/PRKCA
KEGG_LYSOSOME	KEGG_LYSOSOME	115	-0.224397	-1.01273	0.415602	0.884988	0.751429	12878	tags=70%, list=47%, signal=37%	GGA3/GBA/ABCA2/SORT1/CLTA/ATP6AP1/GGA1/ATP6V0B/ATP6V0C/AP3M2/M6PR/AP3S1/CTSA/CTSW/PPT2/AP1B1/NAGLU/SUMF1/AP1G1/AP3M1/SLC11A2/NAGA/ARSB/GALNS/GNPTAB/TPP1/AGA/CTSH/TCIRG1/AP3B1/IDUA/ATP6V1H/MCOLN1/GLB1/ARSG/LAMP1/ATP6V0A1/NPC2/GNS/GM2A/CD164/CLN5/GLA/CD68/MFSD8/LAPTM5/HEXB/CTSD/PSAP/PPT1/ASAH1/HGSNAT/FUCA1/SLC17A5/HYAL1/GALC/CTSC/CTSB/MAN2B1/IDS/LAMP2/GNPTG/CTSO/LIPA/CTSG/MANBA/CLN3/HEXA/CTSS/NAPSA…
KEGG_PROTEIN_EXPORT	KEGG_PROTEIN_EXPORT	21	0.353316	1.01925	0.429979	0.901814	0.765716	17572	tags=100%, list=65%, signal=35%	SRPRB/SEC61A1/SEC61B/SEC11A/SEC61G/OXA1L/SPCS2/SEC61A2/SRP68/SEC63/SRP72/HSPA5/SPCS3/SRP9/IMMP1L/SRP19/SPCS1/SRP14/IMMP2L/SEC11C/SEC62
KEGG_THYROID_CANCER	KEGG_THYROID_CANCER	28	0.326653	1.01667	0.433468	0.901814	0.765716	2273	tags=18%, list=8%, signal=16%	TCF7L1/RXRA/LEF1/TCF7/RET
KEGG_VEGF_SIGNALING_PATHWAY	KEGG_VEGF_SIGNALING_PATHWAY	70	0.26975	1.00613	0.446133	0.912674	0.774937	2936	tags=16%, list=11%, signal=14%	NOS3/MAPK12/NFATC4/PLA2G2D/NFATC2/SHC2/PIK3R3/PLCG1/PLA2G6/PIK3R2/HSPB1
KEGG_SPHINGOLIPID_METABOLISM	KEGG_SPHINGOLIPID_METABOLISM	35	0.305619	0.995953	0.462394	0.912674	0.774937	6284	tags=29%, list=23%, signal=22%	SMPD3/SGPP2/PLPP1/CERK/GAL3ST1/SGMS2/ACER2/SGMS1/KDSR/SMPD2
KEGG_ALANINE_ASPARTATE_AND_GLUTAMATE_METABOLISM	KEGG_ALANINE_ASPARTATE_AND_GLUTAMATE_METABOLISM	27	0.321265	0.989799	0.471302	0.912674	0.774937	7338	tags=41%, list=27%, signal=30%	ACY3/ABAT/CPS1/CAD/ASNS/PPAT/ALDH4A1/GFPT2/GPT2/GLS2/GFPT1
KEGG_ENDOCYTOSIS	KEGG_ENDOCYTOSIS	171	0.233348	0.991851	0.474066	0.912674	0.774937	6523	tags=25%, list=24%, signal=19%	HSPA1A/HSPA1B/ADRB3/EHD2/DNAJC6/RET/FGFR2/PARD3/ACAP3/FGFR3/EPN2/PDGFRA/PARD6G/VPS37D/NEDD4/EGFR/HSPA8/PIP4K2B/SH3GL2/CBLC/ERBB4/ARRB2/RAB11FIP3/EGF/HSPA1L/IQSEC3/AGAP2/LDLRAP1/HSPA2/ADRB2/IGF1R/PLD1/GRK2/SMURF2/CXCR4/PRKCZ/AP2A2/EHD3/HRAS/RNF41/GRK6/IQSEC1
KEGG_ERBB_SIGNALING_PATHWAY	KEGG_ERBB_SIGNALING_PATHWAY	86	0.255137	0.987451	0.476494	0.912674	0.774937	4610	tags=21%, list=17%, signal=17%	PAK3/ERBB2/TGFA/SHC2/PIK3R3/ABL1/PLCG1/GAB1/PIK3R2/EGFR/CAMK2G/MAPK10/CBLC/ERBB4/EGF/EIF4EBP1/MYC/PRKCA
KEGG_GLYCOSAMINOGLYCAN_BIOSYNTHESIS_KERATAN_SULFATE	KEGG_GLYCOSAMINOGLYCAN_BIOSYNTHESIS_KERATAN_SULFATE	13	0.385334	0.986867	0.477227	0.912674	0.774937	4680	tags=38%, list=17%, signal=32%	B4GALT2/CHST2/B4GALT1/CHST1/ST3GAL2
KEGG_CELL_ADHESION_MOLECULES_CAMS	KEGG_CELL_ADHESION_MOLECULES_CAMS	95	0.25176	0.988824	0.478719	0.912674	0.774937	5285	tags=28%, list=19%, signal=23%	CNTNAP2/NECTIN1/CD8A/MADCAM1/CLDN5/CADM3/SDC2/JAM3/PTPRF/NCAM1/CDH15/NECTIN3/CDH2/NEO1/CDH5/SDC1/CNTN2/NRXN2/CNTN1/CLDN7/NEGR1/CDH1/CDH3/CD276/MPZL1/JAM2/CD34
KEGG_PURINE_METABOLISM	KEGG_PURINE_METABOLISM	140	0.238999	0.990027	0.479028	0.912674	0.774937	7445	tags=34%, list=27%, signal=24%	ENTPD3/PDE6G/AK1/GUCY1A2/ENTPD2/PDE11A/ADCY2/POLE2/AK5/NPR2/POLR1B/ENPP3/POLR1E/POLR3D/AMPD2/POLR2H/ENTPD6/ADCY6/NME6/NT5E/POLD4/POLR1A/NT5M/PDE1A/PPAT/AMPD3/ADCY1/ADCY4/GART/PFAS/PDE10A/POLD1/ATIC/POLR3H/PKM/NME1/NME7/NME5/PRUNE1/PAPSS1/AK2/PDE3A/AK4/POLR3K/IMPDH2/GMPR2/AK7
KEGG_MTOR_SIGNALING_PATHWAY	KEGG_MTOR_SIGNALING_PATHWAY	50	0.277893	0.974821	0.497039	0.937125	0.795698	5819	tags=22%, list=21%, signal=17%	VEGFD/PGF/PIK3R3/RPS6KA6/PIK3R2/RPS6KA1/EIF4EBP1/VEGFC/MLST8/DDIT4/ULK1
KEGG_MATURITY_ONSET_DIABETES_OF_THE_YOUNG	KEGG_MATURITY_ONSET_DIABETES_OF_THE_YOUNG	12	-0.366793	-0.964289	0.506943	0.945945	0.803187	6139	tags=58%, list=23%, signal=45%	HNF1B/HNF1A/FOXA3/MAFA/HNF4G/HHEX/PAX4
KEGG_T_CELL_RECEPTOR_SIGNALING_PATHWAY	KEGG_T_CELL_RECEPTOR_SIGNALING_PATHWAY	105	-0.218244	-0.969746	0.521036	0.946518	0.803673	8321	tags=33%, list=31%, signal=23%	NFKBIA/NRAS/AKT2/CHUK/PIK3CD/NCK1/CBLB/AKT3/RELA/NFKBIB/PIK3CB/MALT1/LCP2/PAK6/GRAP2/FOS/CD4/MAPK13/PTPRC/MAP3K8/TNF/VAV3/ITK/SOS1/NFKB1/LCK/PRKCQ/CD40LG/IL10/CD28/CTLA4/IL5/ZAP70/IFNG/CHP2
KEGG_HEMATOPOIETIC_CELL_LINEAGE	KEGG_HEMATOPOIETIC_CELL_LINEAGE	64	-0.238141	-0.966815	0.522305	0.946518	0.803673	4745	tags=28%, list=17%, signal=23%	CD4/IL1A/ITGA6/TNF/CD36/ITGA2B/MS4A1/ITGA4/EPOR/GP5/IL7R/IL5RA/GP9/IL11/GP1BA/CD2/IL6/IL5
KEGG_CITRATE_CYCLE_TCA_CYCLE	KEGG_CITRATE_CYCLE_TCA_CYCLE	26	0.312733	0.95642	0.525201	0.946518	0.803673	18675	tags=100%, list=69%, signal=31%	PCK2/OGDHL/ACO1/PDHA1/IDH3A/SUCLG1/MDH2/SDHB/ACLY/OGDH/SUCLG2/DLST/SDHD/CS/ACO2/DLAT/PDHB/SDHC/SDHA/IDH3B/IDH3G/IDH1/IDH2/MDH1/SUCLA2/DLD
KEGG_PRION_DISEASES	KEGG_PRION_DISEASES	31	-0.276442	-0.953822	0.528167	0.946518	0.803673	847	tags=48%, list=3%, signal=47%	IL1B/PRKACB/FYN/PRNP/C1QB/C1QC/C8G/C9/NOTCH1/C1QA/IL1A/PRKX/IL6/NCAM2/C6
KEGG_CYSTEINE_AND_METHIONINE_METABOLISM	KEGG_CYSTEINE_AND_METHIONINE_METABOLISM	29	0.302513	0.947785	0.536921	0.952771	0.808983	7078	tags=34%, list=26%, signal=26%	CBS/CTH/SRM/DNMT3L/MTAP/DNMT3B/LDHA/AHCY/AMD1/DNMT1
KEGG_GLYOXYLATE_AND_DICARBOXYLATE_METABOLISM	KEGG_GLYOXYLATE_AND_DICARBOXYLATE_METABOLISM	15	0.350265	0.934279	0.545963	0.955341	0.811165	6497	tags=33%, list=24%, signal=25%	PGP/MTHFD1L/GRHPR/ACO1/MTHFD1
KEGG_STEROID_HORMONE_BIOSYNTHESIS	KEGG_STEROID_HORMONE_BIOSYNTHESIS	20	0.326986	0.931405	0.557464	0.955341	0.811165	7874	tags=50%, list=29%, signal=36%	UGT1A1/CYP11A1/CYP1B1/UGT1A9/CYP7B1/HSD17B1/SRD5A1/HSD17B7/UGT1A5/CYP11B2
KEGG_DRUG_METABOLISM_OTHER_ENZYMES	KEGG_DRUG_METABOLISM_OTHER_ENZYMES	26	0.304302	0.930636	0.557492	0.955341	0.811165	4404	tags=23%, list=16%, signal=19%	UGT1A1/UCK2/UMPS/DPYD/UGT1A9/TYMP
KEGG_GLYCEROPHOSPHOLIPID_METABOLISM	KEGG_GLYCEROPHOSPHOLIPID_METABOLISM	70	-0.230085	-0.947302	0.560815	0.955341	0.811165	8930	tags=34%, list=33%, signal=23%	DGKG/PLA2G4A/DGKE/DGKQ/PLPP3/MBOAT1/DGKA/PLA2G3/PGS1/GPAT2/ADPRM/CDS1/GPD1/PCYT1B/PCYT1A/ETNK1/DGKH/PLA2G4E/PLA2G10/PLA2G2E/ACHE/ETNK2/DGKB/CHKB
KEGG_GLIOMA	KEGG_GLIOMA	61	0.25956	0.941615	0.56476	0.955341	0.811165	6441	tags=28%, list=24%, signal=21%	CDKN2A/TGFA/SHC2/PIK3R3/PLCG1/PDGFRA/PIK3R2/PDGFRB/EGFR/CAMK2G/EGF/PRKCA/CDK4/IGF1R/E2F1/HRAS/SHC1
KEGG_BASE_EXCISION_REPAIR	KEGG_BASE_EXCISION_REPAIR	33	0.286477	0.921805	0.580651	0.973127	0.826267	6113	tags=27%, list=23%, signal=21%	NEIL2/POLE2/UNG/NTHL1/POLD4/OGG1/LIG3/POLD1/XRCC1
KEGG_AMINO_SUGAR_AND_NUCLEOTIDE_SUGAR_METABOLISM	KEGG_AMINO_SUGAR_AND_NUCLEOTIDE_SUGAR_METABOLISM	41	0.271893	0.916142	0.592472	0.975593	0.828361	7360	tags=32%, list=27%, signal=23%	NANP/GCK/GNE/GALK1/CYB5R1/PMM1/GFPT2/PGM3/NANS/FCSK/CYB5R3/GFPT1/CMAS
KEGG_RETINOL_METABOLISM	KEGG_RETINOL_METABOLISM	26	0.296299	0.906162	0.594396	0.975593	0.828361	5876	tags=31%, list=22%, signal=24%	UGT1A1/RDH8/ALDH1A2/ADH7/CYP26B1/UGT1A9/DGAT2/RDH10
KEGG_GLYCOLYSIS_GLUCONEOGENESIS	KEGG_GLYCOLYSIS_GLUCONEOGENESIS	48	0.262821	0.914268	0.602861	0.975593	0.828361	7347	tags=39%, list=27%, signal=28%	ALDOA/PCK2/GCK/ADH7/ALDOB/ENO1/PFKL/ALDH3A1/TPI1/ACSS2/ALDH1A3/PKM/ALDOA/PGAM1/LDHA/BPGM/PGK1/ENO2/PDHA1
KEGG_TYPE_II_DIABETES_MELLITUS	KEGG_TYPE_II_DIABETES_MELLITUS	41	0.269328	0.9075	0.6073	0.975593	0.828361	3492	tags=15%, list=13%, signal=13%	IRS1/CACNA1G/PIK3R3/GCK/PIK3R2/MAPK10
KEGG_ASCORBATE_AND_ALDARATE_METABOLISM	KEGG_ASCORBATE_AND_ALDARATE_METABOLISM	10	0.370883	0.8852	0.612946	0.975593	0.828361	513	tags=10%, list=2%, signal=10%	UGT1A1
KEGG_GLYCOSYLPHOSPHATIDYLINOSITOL_GPI_ANCHOR_BIOSYNTHESIS	KEGG_GLYCOSYLPHOSPHATIDYLINOSITOL_GPI_ANCHOR_BIOSYNTHESIS	24	0.297638	0.891595	0.614462	0.975593	0.828361	19084	tags=100%, list=70%, signal=30%	PIGL/PIGW/PIGU/PIGX/PIGH/PIGC/PIGQ/PIGP/GPAA1/PIGB/PIGK/DPM2/PIGO/PIGF/GPLD1/PIGA/PIGT/PIGN/PIGS/PIGM/PIGG/PGAP1/PIGZ/PIGV
KEGG_NOTCH_SIGNALING_PATHWAY	KEGG_NOTCH_SIGNALING_PATHWAY	46	0.262326	0.9049	0.620606	0.97678	0.829369	2563	tags=13%, list=9%, signal=12%	HES1/NOTCH3/NUMBL/NCOR2/DLL4/NOTCH4
KEGG_HYPERTROPHIC_CARDIOMYOPATHY_HCM	KEGG_HYPERTROPHIC_CARDIOMYOPATHY_HCM	77	0.23984	0.909441	0.636916	0.979099	0.831337	5903	tags=32%, list=22%, signal=25%	RYR2/ITGA7/TGFB3/LAMA2/ITGA11/SGCD/CACNG7/TPM2/TGFB2/ITGA3/TNNT2/DES/CACNG5/ITGA10/TPM1/SGCA/DAG1/CACNB3/CACNA2D3/CACNA1C/DMD/CACNB1/CACNA2D1/ATP2A2/ITGA1
KEGG_ANTIGEN_PROCESSING_AND_PRESENTATION	KEGG_ANTIGEN_PROCESSING_AND_PRESENTATION	44	0.262207	0.895227	0.637573	0.979099	0.831337	5182	tags=20%, list=19%, signal=17%	HSPA1A/HSPA1B/CD8A/KLRD1/HSPA8/HSP90AB1/HSPA1L/RFXANK/HSPA2
KEGG_FC_EPSILON_RI_SIGNALING_PATHWAY	KEGG_FC_EPSILON_RI_SIGNALING_PATHWAY	73	0.240909	0.906126	0.638308	0.979099	0.831337	4610	tags=18%, list=17%, signal=15%	IL3/INPP5D/MAPK12/PLA2G2D/PIK3R3/PLCG1/PLA2G6/PIK3R2/VAV2/MAPK10/CSF2/MAP2K6/PRKCA
KEGG_COMPLEMENT_AND_COAGULATION_CASCADES	KEGG_COMPLEMENT_AND_COAGULATION_CASCADES	51	0.25192	0.887798	0.647087	0.984225	0.835689	3437	tags=18%, list=13%, signal=15%	SERPINF2/PLAT/BDKRB2/A2M/MASP1/BDKRB1/SERPING1/CFB/F12
KEGG_CHRONIC_MYELOID_LEUKEMIA	KEGG_CHRONIC_MYELOID_LEUKEMIA	72	0.239479	0.897538	0.656994	0.990966	0.841413	6829	tags=26%, list=25%, signal=20%	TGFB3/CDKN2A/SHC2/PIK3R3/ABL1/TGFB2/PIK3R2/SMAD3/CBLC/BCR/MECOM/MYC/CDK4/TGFBR1/E2F1/HRAS/SHC1/PIK3CG/BAD
KEGG_PHOSPHATIDYLINOSITOL_SIGNALING_SYSTEM	KEGG_PHOSPHATIDYLINOSITOL_SIGNALING_SYSTEM	72	0.238317	0.893186	0.665745	0.99198	0.842274	3295	tags=15%, list=12%, signal=13%	PLCD4/INPP5D/PLCE1/PIK3R3/PLCG1/PIK3R2/SYNJ2/PLCD1/PLCD3/DGKZ/PIP4K2B
KEGG_STEROID_BIOSYNTHESIS	KEGG_STEROID_BIOSYNTHESIS	16	0.312536	0.84546	0.673326	0.99198	0.842274	6908	tags=38%, list=25%, signal=28%	CYP27B1/SQLE/LSS/DHCR24/HSD17B7/FDFT1
KEGG_PENTOSE_AND_GLUCURONATE_INTERCONVERSIONS	KEGG_PENTOSE_AND_GLUCURONATE_INTERCONVERSIONS	12	0.334649	0.841685	0.674108	0.99198	0.842274	513	tags=8%, list=2%, signal=8%	UGT1A1
KEGG_FRUCTOSE_AND_MANNOSE_METABOLISM	KEGG_FRUCTOSE_AND_MANNOSE_METABOLISM	31	0.269705	0.856257	0.686205	0.993083	0.843211	6361	tags=25%, list=23%, signal=19%	ALDOA/PHPT1/ALDOB/PFKL/TPI1/PFKFB4/PMM1/ALDOA
KEGG_NON_HOMOLOGOUS_END_JOINING	KEGG_NON_HOMOLOGOUS_END_JOINING	12	0.33171	0.834293	0.686917	0.993083	0.843211	7314	tags=33%, list=27%, signal=24%	XRCC5/XRCC6/RAD50/LIG4
KEGG_BETA_ALANINE_METABOLISM	KEGG_BETA_ALANINE_METABOLISM	22	0.287199	0.839568	0.695934	0.993083	0.843211	6023	tags=32%, list=22%, signal=25%	SRM/ABAT/DPYD/CNDP1/AOC3/HIBCH/ECHS1
KEGG_ALDOSTERONE_REGULATED_SODIUM_REABSORPTION	KEGG_ALDOSTERONE_REGULATED_SODIUM_REABSORPTION	39	0.256277	0.856083	0.698605	0.993083	0.843211	3241	tags=15%, list=12%, signal=14%	IRS1/SLC9A3R2/FXYD4/PIK3R3/PIK3R2/SCNN1A
KEGG_LIMONENE_AND_PINENE_DEGRADATION	KEGG_LIMONENE_AND_PINENE_DEGRADATION	10	-0.325976	-0.813473	0.714041	0.993083	0.843211	7554	tags=40%, list=28%, signal=29%	ALDH2/YOD1/ALDH9A1/ALDH1B1
KEGG_PENTOSE_PHOSPHATE_PATHWAY	KEGG_PENTOSE_PHOSPHATE_PATHWAY	22	0.282828	0.82679	0.716439	0.993083	0.843211	4185	tags=17%, list=15%, signal=15%	ALDOA/H6PD/ALDOB/PFKL
KEGG_GLYCOSPHINGOLIPID_BIOSYNTHESIS_LACTO_AND_NEOLACTO_SERIES	KEGG_GLYCOSPHINGOLIPID_BIOSYNTHESIS_LACTO_AND_NEOLACTO_SERIES	20	-0.27293	-0.835096	0.720092	0.993083	0.843211	7268	tags=40%, list=27%, signal=29%	GCNT2/ST3GAL6/B4GALT4/B3GNT2/B3GNT5/FUT2/B3GALT2/B4GAT1
KEGG_PHENYLALANINE_METABOLISM	KEGG_PHENYLALANINE_METABOLISM	16	-0.28588	-0.819903	0.726721	0.993083	0.843211	1455	tags=12%, list=5%, signal=12%	ALDH3B2/DDC
KEGG_ONE_CARBON_POOL_BY_FOLATE	KEGG_ONE_CARBON_POOL_BY_FOLATE	17	0.293947	0.807228	0.730207	0.993083	0.843211	7837	tags=47%, list=29%, signal=34%	SHMT2/MTHFD1L/GART/ATIC/MTHFD1/MTFMT/TYMS/FTCD
KEGG_MISMATCH_REPAIR	KEGG_MISMATCH_REPAIR	22	0.279721	0.817706	0.730634	0.993083	0.843211	6012	tags=32%, list=22%, signal=25%	MSH6/EXO1/POLD4/MLH1/MSH2/MLH3/POLD1
KEGG_RIBOSOME	KEGG_RIBOSOME	83	0.22269	0.857034	0.735211	0.993083	0.843211	17069	tags=98%, list=63%, signal=36%	RPL36AL/RPL13A/RPL22L1/RPS27L/RPS2/RPL12/RPL3/RPLP0/RPL10A/RPL38/RPSA/RPLP1/RPS18/RPS12/RPL18/RPS3/RPL13/RPS8/RPL27A/RPL8/RPS21/RPL22/RPS26/RPL9/RPL29/UBA52/RPS27/RPS19/RPS25/RPS17/RPL27/RPL19/RPS5/RPL10/RPL34/RPL15/RPS15A/RPL6/RPS6/RPL41/RPL7A/RPS13/RPLP2/RPL7/RPL35/RPS23/RPL36/RPL36A/RPL11/RPL21/RPS20/RPL5/RPL30/RPS4X/MRPL13/RPL4/RPL39/RPS15/RPL14/RPS7/RPL35A/RPS28/RPS27A/RPS11/RPS24/RPL31/RPS1…
KEGG_RIBOFLAVIN_METABOLISM	KEGG_RIBOFLAVIN_METABOLISM	13	0.308297	0.789569	0.747759	0.997662	0.847099	3053	tags=15%, list=11%, signal=14%	PHPT1/ENPP3
KEGG_PYRUVATE_METABOLISM	KEGG_PYRUVATE_METABOLISM	33	0.254968	0.820418	0.749625	0.997662	0.847099	7366	tags=33%, list=27%, signal=24%	ME3/PCK2/ME1/ACACB/ACAT2/GRHPR/ACSS2/PKM/LDHA/PDHA1/ACACA
KEGG_RENIN_ANGIOTENSIN_SYSTEM	KEGG_RENIN_ANGIOTENSIN_SYSTEM	14	0.290261	0.757927	0.790461	1	0.849084	7433	tags=43%, list=27%, signal=31%	AGT/AGTR2/MME/THOP1/CPA3/MAS1
KEGG_PRIMARY_BILE_ACID_BIOSYNTHESIS	KEGG_PRIMARY_BILE_ACID_BIOSYNTHESIS	10	0.309071	0.737671	0.799812	1	0.849084	5025	tags=40%, list=19%, signal=33%	AMACR/ACOX2/SLC27A5/CYP7B1
KEGG_SNARE_INTERACTIONS_IN_VESICULAR_TRANSPORT	KEGG_SNARE_INTERACTIONS_IN_VESICULAR_TRANSPORT	33	-0.229015	-0.801762	0.803594	1	0.849084	10500	tags=45%, list=39%, signal=28%	USE1/STX17/VAMP1/STX7/STX2/SNAP23/SNAP29/VAMP7/GOSR1/STX6/STX16/STX1B/STX19/STX11/STX3
KEGG_FC_GAMMA_R_MEDIATED_PHAGOCYTOSIS	KEGG_FC_GAMMA_R_MEDIATED_PHAGOCYTOSIS	91	0.21175	0.826333	0.805197	1	0.849084	3295	tags=11%, list=12%, signal=10%	WASF1/INPP5D/PLPP1/PIK3R3/PLCG1/PLA2G6/WASF3/PIK3R2/VAV2/PIP4K2B
KEGG_INOSITOL_PHOSPHATE_METABOLISM	KEGG_INOSITOL_PHOSPHATE_METABOLISM	52	0.225865	0.798236	0.8085	1	0.849084	3295	tags=13%, list=12%, signal=12%	PLCD4/PLCE1/PLCG1/SYNJ2/PLCD1/PLCD3/PIP4K2B
KEGG_P53_SIGNALING_PATHWAY	KEGG_P53_SIGNALING_PATHWAY	62	0.220758	0.802307	0.819039	1	0.849084	5777	tags=23%, list=21%, signal=18%	PERP/SESN1/CDKN2A/TNFRSF10B/IGFBP3/RPRM/SESN2/ZMAT3/PIDD1/CCND3/CDK4/CASP9/PPM1D/CHEK2
KEGG_LINOLEIC_ACID_METABOLISM	KEGG_LINOLEIC_ACID_METABOLISM	13	-0.27412	-0.739419	0.821169	1	0.849084	2782	tags=23%, list=10%, signal=21%	PLA2G4E/PLA2G10/PLA2G2E
KEGG_HISTIDINE_METABOLISM	KEGG_HISTIDINE_METABOLISM	28	-0.233027	-0.780139	0.821569	1	0.849084	7260	tags=36%, list=27%, signal=26%	HAL/ALDH9A1/ALDH1B1/UROC1/TRMT11/HDC/HNMT/ASPA/ALDH3B2/DDC
KEGG_BUTANOATE_METABOLISM	KEGG_BUTANOATE_METABOLISM	28	0.243126	0.756706	0.82202	1	0.849084	6023	tags=25%, list=22%, signal=19%	ABAT/BDH1/ACAT2/L2HGDH/AACS/ACSM3/ECHS1
KEGG_TRYPTOPHAN_METABOLISM	KEGG_TRYPTOPHAN_METABOLISM	36	0.23636	0.775144	0.823373	1	0.849084	4338	tags=19%, list=16%, signal=16%	AOC1/ACMSD/AOX1/MAOB/OGDHL/ACAT2/CYP1B1
KEGG_PROGESTERONE_MEDIATED_OOCYTE_MATURATION	KEGG_PROGESTERONE_MEDIATED_OOCYTE_MATURATION	80	0.210873	0.804752	0.83852	1	0.849084	5494	tags=20%, list=20%, signal=16%	MAPK12/CPEB1/ADCY2/PIK3R3/RPS6KA6/GNAI1/PIK3R2/MAPK10/CCNA1/MOS/HSP90AB1/RPS6KA1/ADCY6/ADCY1/ADCY4/IGF1R
KEGG_ALPHA_LINOLENIC_ACID_METABOLISM	KEGG_ALPHA_LINOLENIC_ACID_METABOLISM	13	-0.268156	-0.72333	0.838589	1	0.849084	2782	tags=46%, list=10%, signal=41%	PLA2G4A/PLA2G3/ACOX3/PLA2G4E/PLA2G10/PLA2G2E
KEGG_LONG_TERM_DEPRESSION	KEGG_LONG_TERM_DEPRESSION	59	0.211665	0.76334	0.86673	1	0.849084	2856	tags=14%, list=11%, signal=12%	PRKG2/NOS1/PLA2G2D/GNAO1/GUCY1A2/PLA2G6/GNAI1/GNA11
KEGG_PROXIMAL_TUBULE_BICARBONATE_RECLAMATION	KEGG_PROXIMAL_TUBULE_BICARBONATE_RECLAMATION	19	0.249748	0.703772	0.86682	1	0.849084	3549	tags=21%, list=13%, signal=18%	PCK2/AQP1/SLC4A4/SLC38A3
KEGG_PROTEASOME	KEGG_PROTEASOME	44	-0.206191	-0.773656	0.873372	1	0.849084	2739	tags=93%, list=10%, signal=84%	PSMC2/PSMA6/PSMB3/PSMC5/PSMA7/PSMD3/PSMA5/PSMD13/PSMD2/PSMC3/PSMD11/PSME2/PSME3/PSMD7/PSMB2/PSMD12/PSMB4/PSMD1/PSMC4/PSMD4/POMP/PSMB8/PSMB1/PSMB10/PSMA2/PSMA4/PSMA3/PSMA1/PSME1/PSMD6/SEM1/PSMD14/PSMB7/PSMF1/PSMD8/PSMB9/PSMC6/PSMB6/PSME4/PSMB11/IFNG
KEGG_AMYOTROPHIC_LATERAL_SCLEROSIS_ALS	KEGG_AMYOTROPHIC_LATERAL_SCLEROSIS_ALS	47	-0.198291	-0.754731	0.896579	1	0.849084	4620	tags=17%, list=17%, signal=14%	MAPK13/TNF/DAXX/APAF1/PRPH/GRIN2A/NEFM/CHP2
KEGG_GLYCOSAMINOGLYCAN_DEGRADATION	KEGG_GLYCOSAMINOGLYCAN_DEGRADATION	19	0.239768	0.675648	0.89671	1	0.849084	3092	tags=16%, list=11%, signal=14%	HS3ST3B1/HYAL2/HS3ST3A1
KEGG_GLYCEROLIPID_METABOLISM	KEGG_GLYCEROLIPID_METABOLISM	45	-0.200173	-0.754261	0.897368	1	0.849084	10156	tags=51%, list=37%, signal=32%	ALDH2/MGLL/AWAT2/PLPP2/GLA/DGKG/DGKE/DGKQ/AGK/PLPP3/MBOAT1/DGKA/GPAT2/ALDH9A1/ALDH1B1/PNLIP/LPL/GK/LIPC/LIPG/DGKH/CEL/DGKB
KEGG_TASTE_TRANSDUCTION	KEGG_TASTE_TRANSDUCTION	22	0.233001	0.68113	0.899755	1	0.849084	5302	tags=27%, list=20%, signal=22%	GRM4/TRPM5/SCNN1A/ADCY6/PDE1A/ADCY4
KEGG_GNRH_SIGNALING_PATHWAY	KEGG_GNRH_SIGNALING_PATHWAY	86	0.19656	0.760744	0.90657	1	0.849084	6800	tags=26%, list=25%, signal=19%	MAPK12/MMP2/PLA2G2D/ADCY2/PLA2G6/GNA11/EGFR/CAMK2G/MAPK10/MAP2K6/ADCY6/PRKCA/CACNA1C/ADCY1/ADCY4/MAP3K4/PLD1/MAPK7/HRAS/ELK1/PRKACA/PLA2G12A
KEGG_CHEMOKINE_SIGNALING_PATHWAY	KEGG_CHEMOKINE_SIGNALING_PATHWAY	166	-0.17507	-0.833467	0.916442	1	0.849084	4295	tags=17%, list=16%, signal=15%	JAK2/PRKX/CXCL14/VAV3/ITK/GNB4/GNG2/CCR5/CCL2/SOS1/DOCK2/NFKB1/TIAM1/ELMO1/CXCL11/XCL1/ROCK1/CXCL2/GRK3/CCL7/CCR10/CXCL10/PPBP/CCR4/CCL28/CCL3/CCR3/CCL4/GNB3
KEGG_DNA_REPLICATION	KEGG_DNA_REPLICATION	35	-0.202174	-0.7182	0.91807	1	0.849084	10134	tags=34%, list=37%, signal=22%	RNASEH2C/MCM5/RPA2/RFC5/MCM6/RNASEH2B/POLD3/LIG1/RNASEH1/PCNA/POLA1/RFC3
KEGG_BASAL_TRANSCRIPTION_FACTORS	KEGG_BASAL_TRANSCRIPTION_FACTORS	32	0.212684	0.680558	0.926846	1	0.849084	2390	tags=9%, list=9%, signal=9%	STON1/GTF2IRD1/GTF2I
KEGG_LONG_TERM_POTENTIATION	KEGG_LONG_TERM_POTENTIATION	62	-0.183293	-0.739048	0.936744	1	0.849084	676	tags=16%, list=2%, signal=16%	RPS6KA3/PPP1R12A/PRKX/CAMK2B/RPS6KA2/GRM1/GRIN2A/GRM5/PRKCG/CHP2
KEGG_ABC_TRANSPORTERS	KEGG_ABC_TRANSPORTERS	38	-0.189608	-0.687622	0.948158	1	0.849084	4483	tags=16%, list=17%, signal=13%	ABCA9/ABCC2/ABCB10/ABCB4/ABCB6/ABCG4
KEGG_VALINE_LEUCINE_AND_ISOLEUCINE_DEGRADATION	KEGG_VALINE_LEUCINE_AND_ISOLEUCINE_DEGRADATION	41	0.197743	0.666296	0.950139	1	0.849084	6023	tags=15%, list=22%, signal=11%	BCAT1/AOX1/ABAT/ACAT2/HIBCH/ECHS1
KEGG_GLYCOSPHINGOLIPID_BIOSYNTHESIS_GANGLIO_SERIES	KEGG_GLYCOSPHINGOLIPID_BIOSYNTHESIS_GANGLIO_SERIES	15	0.221121	0.589806	0.952596	1	0.849084	4680	tags=20%, list=17%, signal=17%	B3GALT4/ST8SIA1/ST3GAL2
KEGG_PROPANOATE_METABOLISM	KEGG_PROPANOATE_METABOLISM	30	0.199071	0.627945	0.956845	1	0.849084	6633	tags=27%, list=24%, signal=20%	ABAT/ACACB/ACSS3/ACAT2/ACSS2/HIBCH/ECHS1/LDHA
KEGG_RNA_DEGRADATION	KEGG_RNA_DEGRADATION	56	-0.177331	-0.701225	0.962146	1	0.849084	10280	tags=36%, list=38%, signal=22%	DDX6/C1D/LSM6/CNOT2/EXOSC9/ENO3/CNOT6/PAPOLG/PATL1/CNOT6L/ZCCHC7/CNOT7/MTREX/CNOT4/PNPT1/XRN2/DCP1A/DCP2/TENT4A/XRN1
KEGG_TERPENOID_BACKBONE_BIOSYNTHESIS	KEGG_TERPENOID_BACKBONE_BIOSYNTHESIS	13	0.215954	0.553072	0.962319	1	0.849084	6795	tags=38%, list=25%, signal=29%	ACAT2/MVD/MVK/FDPS/DHDDS
KEGG_NUCLEOTIDE_EXCISION_REPAIR	KEGG_NUCLEOTIDE_EXCISION_REPAIR	43	0.18533	0.631148	0.970736	1	0.849084	6988	tags=23%, list=26%, signal=17%	POLE2/POLD4/ERCC8/XPC/GTF2H2/ERCC5/DDB1/POLD1/GTF2H3/RAD23B
KEGG_HUNTINGTONS_DISEASE	KEGG_HUNTINGTONS_DISEASE	153	0.174564	0.730921	0.972142	1	0.849084	2528	tags=5%, list=9%, signal=4%	SLC25A31/BDNF/NDUFA4L2/CREB3L1/CREB3L3/CREB3L2/PPARGC1A
KEGG_UBIQUITIN_MEDIATED_PROTEOLYSIS	KEGG_UBIQUITIN_MEDIATED_PROTEOLYSIS	130	-0.166832	-0.767187	0.973255	1	0.849084	10333	tags=35%, list=38%, signal=22%	BIRC6/CUL5/ANAPC11/UBR5/CUL4B/ANAPC10/CUL1/UBE2N/FANCL/PIAS2/UBA3/MGRN1/HERC4/CDC27/UBE3A/UBE2S/UBE2D3/BIRC3/FBXO2/PIAS1/KEAP1/CBLB/UBE2C/UBE2E1/TRIP12/HERC3/FBXW11/FBXO4/UBE2D1/CUL3/PML/BIRC2/AIRE/SOCS3/XIAP/PRKN/MID1/FBXW7/HERC1/UBA6/NEDD4L/CUL2/MDM2/WWP1/SOCS1/UBE2NL
KEGG_OOCYTE_MEIOSIS	KEGG_OOCYTE_MEIOSIS	102	-0.1652	-0.731215	0.9772	1	0.849084	10348	tags=36%, list=38%, signal=23%	PRKACB/PPP3CB/ANAPC11/SGO1/PPP1CB/CCNE2/SMC1A/ANAPC10/CALM2/CUL1/CDC27/CCNB1/YWHAZ/SLK/PTTG1/CDK1/ADCY7/ADCY5/BUB1/FBXW11/CAMK2D/CCNB2/PPP2R1B/PPP2R5A/MAD2L1/REC8/RPS6KA3/PKMYT1/PRKX/CAMK2B/RPS6KA2/IGF1/SPDYA/CCNE1/STAG3/PGR/CHP2
KEGG_HOMOLOGOUS_RECOMBINATION	KEGG_HOMOLOGOUS_RECOMBINATION	26	-0.180279	-0.590909	0.981205	1	0.849084	10389	tags=42%, list=38%, signal=26%	RAD54B/RPA2/BLM/XRCC3/NBN/RAD51/RAD51B/TOP3A/POLD3/EME1/RAD54L
KEGG_APOPTOSIS	KEGG_APOPTOSIS	80	0.17034	0.650066	0.983233	1	0.849084	2829	tags=10%, list=10%, signal=9%	IL3/IL1R1/TNFRSF10B/MAP3K14/ENDOG/PIK3R3/NGF/PIK3R2
KEGG_LYSINE_DEGRADATION	KEGG_LYSINE_DEGRADATION	43	0.172372	0.587018	0.985125	1	0.849084	6461	tags=21%, list=24%, signal=16%	PLOD2/OGDHL/KMT5C/ACAT2/KMT5A/EHMT1/ECHS1/PLOD1/SETDB1
KEGG_B_CELL_RECEPTOR_SIGNALING_PATHWAY	KEGG_B_CELL_RECEPTOR_SIGNALING_PATHWAY	74	0.168507	0.635631	0.987649	1	0.849084	2872	tags=9%, list=11%, signal=8%	INPP5D/NFATC4/NFATC2/RASGRP3/PIK3R3/PIK3R2/VAV2
KEGG_PEROXISOME	KEGG_PEROXISOME	73	0.161057	0.605779	0.991141	1	0.849084	7523	tags=23%, list=28%, signal=17%	ACSL6/EPHX2/AMACR/ACOX2/ACSL3/PEX6/PEX10/MVK/ABCD1/PXMP4/PECR/PEX11A/DECR2/MPV17L/MPV17/PEX11G/HACL1
KEGG_GLYCOSPHINGOLIPID_BIOSYNTHESIS_GLOBO_SERIES	KEGG_GLYCOSPHINGOLIPID_BIOSYNTHESIS_GLOBO_SERIES	13	-0.163958	-0.442265	0.996692	1	0.849084	12191	tags=62%, list=45%, signal=34%	NAGA/GBGT1/FUT1/GLA/HEXB/HEXA/B3GALNT1/FUT2
KEGG_CELL_CYCLE	KEGG_CELL_CYCLE	120	-0.143981	-0.655159	0.998982	1	0.849084	10273	tags=38%, list=38%, signal=24%	SMAD4/ANAPC11/MCM5/RB1/E2F5/CCNE2/SMC1A/ANAPC10/CUL1/CCND1/HDAC1/RAD21/TTK/CDC27/CCNB1/CDC7/EP300/MCM6/ORC1/YWHAZ/CDKN2C/ATR/PTTG1/CDK6/CDK1/CDC25B/BUB1/STAG1/CCNB2/ORC4/E2F2/GADD45G/MAD2L1/CDKN1A/WEE1/CDKN2D/GADD45B/PKMYT1/CDKN1C/PCNA/STAG2/ATM/RBL1/MDM2/CCNE1/WEE2
KEGG_ALZHEIMERS_DISEASE	KEGG_ALZHEIMERS_DISEASE	143	0.138153	0.57323	0.999861	1	0.849084	2227	tags=4%, list=8%, signal=4%	GRIN2C/RYR3/APBB1/NOS1/NDUFA4L2/EIF2AK3
